# Supplementary material for: Identifying novel transcription factors involved in the inflammatory response by using binding site motif scanning in genomic regions defined by histone acetylation
Source: PLoS One. 2017 Sep 18;12(9):e0184850. doi: 10.1371/journal.pone.0184850 (PMC5602638; doi:10.1371/journal.pone.0184850)
Supplement: S1 Table — Each tab shows all motifs for one expression cluster that were found to be significantly over-represented at one time point at least. Columns labeled as “Score” represent Clover score and “p value” represent over-representation p value (relative to the background set of genes). MaxScoreDifference column represents Clover score difference between highest and lowest value (at any time point). (XLSX) [file pone.0184850.s002.xlsx]

## Sheet: DC1
Time (min)	0		60		120		240
Motif	Score	p value	Score	p value	Score	p value	Score	p value	MaxScoreDifference
V$NFY_01_#164	31.5	0	29.9	0	14.7	0	0.667	0.023	30.833
V$SP1_Q4_01_#170	34	0	10.9	0.002	19.2	0	5.14	0.017	28.86
V$SP1_Q6_#108	31.3	0	12.1	0	14.4	0	4.58	0.012	26.72
V$NFY_Q6_01_#41	25.8	0	22.7	0	13	0	0.443	0.008	25.357
V$SP1_Q2_01_#103	25.4	0	5.34	0.064	13.3	0.005	1.63	0.191	23.77
V$CAAT_01_#175	23.9	0	16.8	0	13.1	0	0.368	0.03	23.532
V$GC_01_#274	25.4	0	11.7	0.002	15.1	0	3.05	0.045	22.35
V$SP1_Q6_01_#235	23.7	0	8.84	0.003	13.8	0	2.52	0.053	21.18
V$NFY_Q6_#20	19	0	15.7	0	9.24	0	0.479	0.014	18.521
V$SP4_Q5_#14	14.1	0	0.265	0.225	5.47	0.042	-2.07	0.532	16.17
V$SP1SP3_Q4_#15	5.63	0.03	-0.522	0.279	13.3	0	-2.5	0.581	15.8
V$UF1H3BETA_Q6_#9	9.21	0.008	1.1	0.134	1.85	0.155	-5.53	0.987	14.74
V$CREB_Q4_#20	9.45	0	-1.56	0.022	-3.27	0.17	-2.8	0.084	12.72
V$GKLF_02_#500	11.9	0	-0.385	0.157	1.41	0.078	0.407	0.077	12.285
V$GADP_01_#500	9.17	0	2.32	0.002	-2.74	0.348	1	0.017	11.91
V$CREB_01_#29	7.81	0	-2	0.03	-2.94	0.14	-3.21	0.132	11.02
V$NFY_C_#7.07	3.85	0	7.78	0	3.87	0.001	-3.2	0.357	10.98
V$GFI1_01_#54	-1.21	0.049	5.5	0	-3.23	0.352	-5.29	0.955	10.79
V$CREB_Q4_01_#40	8.2	0	-2.09	0.055	-1.15	0.026	-1.22	0.026	10.29
V$CREBATF_Q6_#60	7.87	0	-2.16	0.031	-1.35	0.015	-1.03	0.009	10.03
V$PU1_01_#53	6.04	0.002	-0.415	0.083	-3.54	0.69	1.03	0.031	9.58
V$CREB_Q2_01_#28	7.23	0	-1.89	0.035	-0.944	0.017	-1.44	0.029	9.12
V$FOXO3_01_#22	-2.77	0.118	-3.18	0.18	-3.6	0.325	5.36	0	8.96
V$CREB_Q2_#15	5.06	0	-2.48	0.041	-3.69	0.272	-2.91	0.083	8.75
V$ELK1_02_#31	6.03	0	0.412	0.009	-2.62	0.46	-0.583	0.038	8.65
V$CACD_01_#17	5.75	0.01	-2.81	0.859	0.784	0.216	-2.29	0.691	8.56
V$SP1_01_#11	3.31	0.042	-0.847	0.462	7.12	0.008	-1.3	0.506	8.42
V$CETS168_Q6_#8	8.36	0.003	2.22	0.103	0.0295	0.428	1.11	0.116	8.3305
V$BCL6_01_#22	4.47	0.017	6.24	0.003	-2.09	0.932	0.673	0.115	8.33
V$CETS1P54_01_#15	5.92	0	-0.53	0.114	-2.1	0.554	-0.145	0.057	8.02
V$STAT6_01_#101	3.76	0	6.45	0	2.89	0.003	-1.5	0.328	7.95
V$E2F1_01_#363	4.16	0.022	7.89	0.001	5.39	0.007	0.0163	0.184	7.8737
V$ALPHACP1_01_#7	9.85	0	7.82	0.001	2.23	0.01	3.23	0.002	7.62
V$YY1_Q6_02_#35	-2.15	0.572	1.35	0.054	4.99	0.004	3.14	0.004	7.14
V$ATF3_Q6_#11	4.31	0	-2.36	0.173	-1.88	0.129	-2.83	0.232	7.14
V$SAP1A_01_#20	2.61	0	-1.97	0.052	-4.5	0.516	0.224	0.005	7.11
V$NRF2_01_#7	5.8	0	1.66	0.009	-1.29	0.211	0.0922	0.041	7.09
V$HMGIY_Q3_#25	1.4	0.037	6.37	0.001	2.15	0.035	-0.703	0.17	7.073
V$STAF_02_#10	3.97	0.013	3.49	0.005	-1.49	0.253	-3.06	0.495	7.03
V$IRF8_Q6_#16	1.97	0.059	7.13	0	0.886	0.164	0.142	0.146	6.988
V$BACH1_01_#27	-3.68	0.159	0.534	0.004	-6.41	0.927	-0.0775	0.015	6.944
V$ATF4_Q2_#7	3.42	0	-2.98	0.254	-3.43	0.562	-1.6	0.041	6.85
V$CREB_02_#16	5.13	0	-1.71	0.009	-1.47	0.013	-0.627	0.002	6.84
V$SRF_03_#21	-6.17	0.998	-4.3	0.649	-4.43	0.737	0.66	0.009	6.83
V$E2F6_01_#333	0.847	0.127	7.53	0	2.88	0.035	1.28	0.049	6.683
V$ELK1_03_#15	1.51	0.001	-1.48	0.028	-4.69	0.308	1.94	0.002	6.63
V$MMEF2_Q6_#10	0.25	0.013	2.98	0.002	-2.74	0.249	-3.62	0.531	6.6
V$MTATA_B_#12	-1.81	0.017	2.1	0	-4.45	0.669	-4.07	0.436	6.55
V$CREBP1CJUN_01_#43	4.3	0	-2.09	0.055	-1.93	0.065	-2.24	0.072	6.54
V$IRF7_01_#28	-1.39	0.073	4.13	0	-0.447	0.024	-2.33	0.15	6.46
V$NRF1_Q6_#7	3.3	0	2.08	0	0.976	0.001	-3.14	0.111	6.44
V$CETS1P54_02_#40	4.38	0.001	-0.978	0.205	-1.99	0.62	-1.35	0.247	6.37
V$EGR_Q6_#9	3.2	0.005	-0.506	0.119	3.92	0.012	-2.41	0.521	6.33
V$FOXO1_02_#21	-1.05	0.022	-4.66	0.612	-4.34	0.624	1.62	0.002	6.28
V$ELK1_04_#11	1.35	0	-1.27	0.033	-4.73	0.556	1.49	0.002	6.22
V$FREAC2_01_#27	-2.94	0.115	-5.14	0.716	-4.96	0.745	1.05	0.005	6.19
V$CREBP1_Q2_#7	4.37	0	-0.179	0.002	-0.348	0.007	-1.68	0.023	6.05
V$ETF_Q6_#13	1.41	0.001	4.57	0	2.21	0	-1.47	0.076	6.04
V$TBP_Q6_#20	1.13	0.001	4.51	0	-1.47	0.082	0.0925	0.009	5.98
V$E2F1DP1RB_01_#52	4.34	0	-0.518	0	-1.57	0	-0.153	0	5.91
V$STAF_01_#100	4.33	0	0.58	0.016	-0.48	0.046	-1.46	0.046	5.79
V$FOXO4_02_#22	-0.25	0.01	-2.91	0.133	-3.75	0.37	2.02	0.001	5.77
V$E2F_03_#29	4.98	0	0.548	0	-0.787	0.001	-0.758	0	5.767
V$BACH2_01_#26	-2.72	0.134	1.38	0.001	-4.37	0.872	-0.0647	0.014	5.75
V$SRY_01_#23	6.09	0.001	5.87	0	0.43	0.101	2.98	0.001	5.66
V$DMRT2_01_#18	-0.782	0.007	-6.11	0.82	-5.25	0.588	-6.43	0.917	5.648
V$STAT5A_03_#101	2.57	0.02	4.35	0.005	1.91	0.112	-1.21	0.518	5.56
V$FOXM1_01_#5	-1.01	0.257	0.805	0.05	4.36	0.005	-0.457	0.17	5.37
V$E2F4DP1_01_#41	3.7	0	-0.364	0	-1.64	0.001	-0.244	0	5.34
V$ATF_B_#12.86	2.15	0	-3.17	0.133	-1.83	0.043	-2.59	0.079	5.32
V$YY1_Q6_#23	-1.67	0.528	0.337	0.17	2.57	0.043	3.61	0.007	5.28
V$E2F_Q4_#19	2.63	0	-1.47	0.002	-2.62	0.025	-1.71	0.003	5.25
V$CIZ_01_#39	2.5	0.002	0.729	0.025	-2.74	0.599	-1.93	0.253	5.24
V$TBP_01_#47	-0.957	0.013	1.74	0.001	-3.48	0.473	-2.37	0.117	5.22
V$IRF1_01_#21	-0.0914	0.02	-4.36	0.441	-4.19	0.452	0.818	0.004	5.178
V$MINI19_B_#8	1.49	0.01	-3.57	0.761	-2.9	0.631	-3.21	0.621	5.06
V$IRF2_01_#15	-3.34	0.177	-4.59	0.427	-4.06	0.33	0.291	0.01	4.881
V$ATF1_Q6_#9	2.01	0	-1.53	0.066	0.916	0.007	-2.83	0.227	4.84
DC1/V$E2F4DP2_01	4.03	0	-0.606	0	-0.438	0	-0.758	0	4.788
V$E2F_Q6_#22	2.23	0	-1.46	0.002	-2.54	0.011	-1.62	0.003	4.77
V$FOXO3A_Q1_#10	-0.74	0.099	-2.72	0.512	-2.3	0.473	2.02	0.007	4.74
V$E2F_Q2_#16	-2	0	-1.51	0	2.68	0	-1.69	0.001	4.68
V$PAX4_02_#20	-1.71	0.008	1.65	0	-2.99	0.339	-1.69	0.033	4.64
V$ATF_01_#25	1.69	0	-2.86	0.065	-2.79	0.068	-2.93	0.078	4.62
V$E2F1DP2_01_#24	2.66	0	-0.607	0	-1.93	0.008	-1.14	0.001	4.59
V$E2F_02_#12	2.5	0	-0.288	0	-1.97	0.002	-0.905	0	4.47
V$E2F1DP1_01_#25	4.12	0	-0.287	0	0.602	0	-0.2	0	4.407
V$STAT1_03_#101	0.819	0.028	3.79	0	3.05	0.013	-0.535	0.165	4.325
V$OCT1_06_#6	-2.78	0.3	0.672	0.004	-3.56	0.969	-3.45	0.906	4.232
V$E2F_Q4_01_#31	2.45	0	-0.757	0	-1.75	0.005	-1.39	0.001	4.2
V$GABP_B_#9.18	1.65	0.004	0.787	0.014	-2.28	0.25	-1.09	0.074	3.93
V$ZF5_01_#19	-2.61	0.001	-2.06	0.002	1.21	0	-1.05	0.001	3.82
V$E2F_Q3_#9	2.1	0	-1.2	0	-1.61	0.001	-1.3	0	3.71
V$HMGIY_01_#37	-0.502	0	2.03	0	-1.43	0.03	-1.64	0.045	3.67
V$E2F_Q6_01_#39	1.77	0	-0.563	0	-1.14	0.002	-1.82	0.004	3.59
V$E2F1_Q4_01_#31	1.95	0	-0.698	0	-1.53	0.001	-1.64	0.002	3.59
V$HOXD13_01_#1.01	0.521	0.004	2.23	0.001	-1.33	0.194	-1.31	0.091	3.56
V$TATA_01_#389	0.938	0.001	-1.45	0.029	-2.6	0.119	-0.226	0.01	3.538
V$YY1_01_#18	-1.85	0.34	1.56	0.027	0.571	0.074	1.65	0.005	3.5
V$FOXP3_01_#4.08	0.916	0.006	-1.03	0.106	-2.58	0.858	0.788	0.007	3.496
V$TATA_C_#13.37	2.32	0.004	2.19	0.005	-1.04	0.076	2	0.004	3.36
V$E2F_Q3_01_#25	1.71	0	-0.998	0	-1.42	0	-1.64	0.003	3.35
V$TST1_01_#6	1.48	0	0.0527	0	-1.62	0.078	-1.8	0.075	3.28
V$AFP1_Q6_#5	-2.76	0.064	-3.5	0.368	-3.32	0.365	-0.319	0.003	3.181
V$E2F1_Q6_#27	0.813	0	-1.5	0	-2.27	0.002	-1.91	0.001	3.083
V$PAX2_02_#37	2.86	0.001	3.73	0.002	1.29	0.052	0.696	0.034	3.034
V$HOXB13_01_#1.01	1.43	0.001	1.27	0.003	-1.45	0.193	-1.49	0.11	2.92
V$GATA1_03_#12	-0.992	0.005	-3.89	0.715	-2.32	0.118	-1.67	0.039	2.898
V$XVENT1_01_#8	-2.99	0.234	-0.421	0.006	-2.65	0.313	-3.26	0.58	2.839
V$OCT2_01_#1.01	-1.37	0.035	0.759	0.004	-1.93	0.489	-2	0.326	2.759
V$STAT1_02_#101	4.24	0.001	2.2	0	1.49	0.009	1.76	0.003	2.75
V$ACAAT_B_#5.12	0.0661	0.005	-0.699	0.032	-2.67	0.372	-1.78	0.102	2.7361
V$HOXA10_01_#1.01	-0.165	0.005	0.846	0.003	-1.89	0.334	-1.55	0.093	2.736
V$HOXA7_01_#18	1.05	0	-0.748	0.008	-0.554	0.01	-1.63	0.033	2.68
V$DBX1_01_#1.01	-0.2	0.009	0.581	0.009	-2.08	0.481	-0.927	0.047	2.661
V$PAX3_B_#51	-1.22	0.001	-3.47	0.075	-3.86	0.197	-3.04	0.063	2.64
V$POU2F3_01_#1	-1.57	0.046	0.591	0.005	-2.01	0.553	-1.99	0.317	2.601
V$CNOT3_01_#50	-1.35	0	-3.91	0.054	-2.57	0.012	-2.52	0.02	2.56
V$HOXA9_01_#1.01	-0.142	0.005	0.267	0.009	-2.27	0.651	-1.86	0.172	2.537
V$LMX1_01_#1.01	-0.131	0.005	0.367	0.005	-2.16	0.313	-1.18	0.046	2.527
V$MECP2_01_#23	-3.2	0.022	-0.679	0.002	-2.3	0.015	-2.84	0.04	2.521
V$HOXD10_01_#1.01	0.443	0.005	0.219	0.009	-2.06	0.516	-1.47	0.105	2.503
V$NCX_02_#1.01	0.108	0.006	0.159	0.007	-2.32	0.513	-0.643	0.033	2.479
V$HMX3_02_#1.01	-0.924	0.016	-0.1	0.01	-2.53	0.879	-1.91	0.201	2.43
V$CDX2_Q5_01_#20	-3.32	0.35	-0.896	0.01	-2.35	0.205	-2.99	0.406	2.424
V$HOXB9_01_#1.01	0.423	0.003	-0.0581	0.013	-1.95	0.604	-1.82	0.233	2.373
V$PITX2_Q2_#9	-0.702	0.007	-3.04	0.339	-0.711	0.027	-3.07	0.437	2.368
V$HSF1_01_#45	-0.47	0.01	-0.418	0.017	-2.74	0.434	-1.31	0.068	2.322
V$LMX1B_01_#1.01	-0.0346	0.006	0.0816	0.01	-2.23	0.347	-0.624	0.028	2.3116
V$MSX3_01_#1.01	-0.109	0.001	-0.765	0.018	-2.39	0.656	-1.05	0.041	2.281
V$GATA6_01_#69	-3.79	0.234	-3.56	0.446	-3.38	0.443	-1.54	0.005	2.25
V$HOXC13_01_#1.01	-1.91	0.044	0.335	0.005	-1.77	0.212	-1.88	0.152	2.245
V$NCX_01_#40	-2.81	0.122	-2.25	0.136	-0.578	0.005	-1.86	0.061	2.232
V$CDXA_01_#19	-1.17	0.002	-0.0719	0	-1.66	0.107	-2.3	0.348	2.2281
V$BARHL2_01_#1.01	-0.393	0.005	-0.0471	0.007	-2.27	0.626	-0.725	0.031	2.2229
V$HOXA13_03_#1.01	-2.02	0.036	0.139	0.005	-1.95	0.229	-2.03	0.163	2.169
V$LIM1_01_#1.01	-0.455	0.008	-0.177	0.011	-2.33	0.383	-0.908	0.035	2.153
V$OTX_Q1_#10	-0.889	0	-2.89	0.14	-3.03	0.322	-1.23	0.001	2.141
V$BRN4_01_#1.01	-0.481	0.008	-0.94	0.023	-2.62	0.636	-1.23	0.044	2.139
V$HMBOX1_01_#1.01	-1.16	0.017	-1.58	0.08	-2.17	0.584	-0.0763	0.009	2.0937
V$BARHL1_01_#1.01	-0.275	0.003	-0.305	0.011	-2.35	0.714	-1.22	0.052	2.075
V$PIT1_01_#1.01	-0.595	0.01	-0.955	0.024	-2.65	0.712	-1.29	0.051	2.055
V$HOXA13_02_#1.01	-0.74	0.002	0.671	0	-1.37	0.119	-1.31	0.04	2.041
V$LHX3_02_#1.01	-0.461	0.009	-0.754	0.019	-2.47	0.493	-0.823	0.031	2.009
V$SOX4_01_#1.01	-1.06	0.044	0.789	0.003	-0.405	0.243	-1.22	0.191	2.009
V$LHX5_01_#1.01	-0.392	0.008	-0.544	0.018	-2.39	0.446	-0.86	0.032	1.998
V$CDC5_01_#10	-1.84	0.01	-2.95	0.079	-2.35	0.066	-3.83	0.471	1.99
V$HSF2_01_#27	-0.132	0.005	-0.328	0.012	-2.1	0.215	-1.03	0.036	1.968
V$E2F1_Q4_#5	-0.478	0	-1.77	0.001	-2.31	0.005	-2.42	0.016	1.942
V$GATA1_01_#53	-3.49	0.41	-2.7	0.145	-2.63	0.264	-1.55	0.008	1.94
V$HOMEZ_01_#1.01	-1.02	0.009	-0.784	0.014	-2.33	0.449	-0.412	0.013	1.918
V$HB24_01_#1	-0.948	0.003	-0.31	0.011	-2.21	0.428	-1.59	0.063	1.9
V$E2F1_Q3_01_#11	-0.131	0	-1.38	0.002	-1.51	0.003	-1.98	0.01	1.849
V$E4F1_Q6_#5	-2.62	0.018	-2.21	0.016	-1.24	0.006	-0.78	0.002	1.84
V$OBOX5_02_#1	-0.509	0.008	-1.24	0.061	-2.3	0.735	-2.1	0.326	1.791
V$PAX7_01_#1.01	-1.01	0.014	-0.495	0.01	-2.26	0.52	-1.75	0.111	1.765
V$HOXA13_01_#10	-2.34	0.024	-0.643	0.001	-1.51	0.023	-0.834	0.001	1.697
V$NKX61_03_#1.01	-0.725	0.006	-1.2	0.034	-2.42	0.51	-1.47	0.061	1.695
V$K2B_01_#1.01	-0.947	0.01	-1.55	0.049	-2.62	0.703	-1.56	0.064	1.673
V$E2F_01_#5	-0.698	0.002	-1.6	0.003	-1.74	0.011	-2.37	0.023	1.672
V$HOXD1_01_#1.01	-0.679	0.004	-1.52	0.063	-2.34	0.593	-1.78	0.111	1.661
V$NKX63_01_#1.01	-0.72	0.006	-0.972	0.025	-2.38	0.533	-1.48	0.066	1.66
V$OBOX5_01_#1.01	-0.737	0.009	-1.49	0.117	-2.36	0.809	-1.99	0.28	1.623
V$NKX61_02_#1.01	-0.995	0.005	-1.43	0.044	-2.59	0.71	-1.61	0.064	1.595
V$ALX3_01_#1	-0.816	0.007	-1.22	0.026	-2.41	0.497	-1.52	0.061	1.594
V$LH2_01_#1	-0.949	0.005	-1.11	0.02	-2.45	0.632	-1.65	0.076	1.501
V$EN1_02_#1.01	-1.18	0.006	-1.41	0.039	-2.67	0.84	-1.74	0.079	1.49
V$MSX1_02_#1.01	-1.2	0.009	-0.913	0.015	-2.36	0.513	-1.6	0.064	1.447
V$OTX1_01_#1.01	-1.03	0.007	-1.49	0.094	-2.43	0.867	-2.09	0.298	1.4
V$MSX2_01_#1.01	-1.14	0.009	-1.53	0.05	-2.52	0.791	-1.65	0.082	1.38
V$CREB_Q3_#53	-1.5	0	-2.81	0.057	-2.62	0.057	-1.47	0.002	1.34
V$RNF96_01_#50	0.183	0.002	-1.12	0.017	-1.09	0.02	0.143	0.002	1.303
V$CART1_02_#1	-1.24	0.008	-1.25	0.023	-2.53	0.53	-1.95	0.1	1.29
V$CDXA_02_#36	-2.88	0.053	-1.63	0.005	-2.77	0.393	-2.25	0.077	1.25
V$STAT3_02_#101	4.37	0.008	4.59	0.007	3.66	0.077	3.44	0.003	1.15
V$SRY_02_#29	0.277	0.002	-0.764	0.032	-0.14	0.021	0.352	0.008	1.116
V$PAX4_05_#1.01	-1.22	0.009	-1.23	0.017	-2.33	0.384	-2.11	0.163	1.11
V$S8_02_#1.01	-1.21	0.008	-1.13	0.016	-2.21	0.302	-1.99	0.125	1.08
V$PBX1_01_#16	-1.81	0.014	-1.73	0.029	-1.72	0.045	-0.781	0.007	1.029
V$GBX2_01_#1.01	-1.37	0.009	-1.44	0.027	-2.31	0.434	-2.22	0.227	0.94
V$OBOX6_01_#1.01	-1.94	0.01	-1.71	0.028	-2.64	0.771	-1.87	0.059	0.93
V$EN1_01_#10	-2.42	0.002	-1.77	0.004	-2.21	0.122	-1.64	0.004	0.78
V$E2F1_Q3_#13	-1.67	0	-2.16	0.004	-2.15	0.001	-2.44	0.016	0.77
V$E2F1_Q6_01_#19	0.286	0	-0.128	0	-0.16	0	-0.252	0	0.538

## Sheet: DC2
Time (min)	0		60		120		240
Motif	Score	p value	Score	p value	Score	p value	Score	p value	MaxScoreDifference
V$NFY_01_#164	25.7	0	1.32	0.016	-0.0924	0.034	-4.38	0.459	30.08
V$ALPHACP1_01_#7	17.3	0	-0.848	0.124	2.27	0.011	-3.24	0.55	20.54
V$NFY_Q6_01_#41	13.8	0	0.826	0.015	-2.09	0.205	-2.36	0.23	16.16
V$CAAT_01_#175	13.5	0	-0.377	0.083	-2.02	0.301	-0.478	0.075	15.52
V$NFY_Q6_#20	14.1	0	0.193	0.025	-1.39	0.132	-1.03	0.068	15.49
V$VJUN_01_#24	-2.52	0.035	-4.05	0.111	6.01	0	-6.28	0.39	12.29
V$CREBP1CJUN_01_#43	-2.27	0.048	-4.49	0.387	7.18	0	-4.27	0.365	11.67
V$BACH1_01_#27	-6.05	0.787	-1.81	0.05	-7.33	0.995	3.84	0.001	11.17
V$NFY_C_#7.07	8.48	0	-1.92	0.147	-2.61	0.285	-1.59	0.125	11.09
V$BARBIE_01_#15	9.46	0	-0.625	0.178	1.42	0.034	-1.24	0.264	10.7
V$STAT3_01_#100.1	-6.77	0.097	-10.8	0.598	-0.579	0.003	-1.44	0.004	10.221
V$ATF_B_#12.86	-2.23	0.039	-4.21	0.449	5.71	0	-4.41	0.621	10.12
V$CREB_01_#29	-2.02	0.032	-4.33	0.365	5.47	0	-3.41	0.19	9.8
V$HSF1_Q6_#11	4.66	0	-3.61	0.524	-4.69	0.89	-4.31	0.721	9.35
V$SRF_01_#33	-8.45	0.523	-7.73	0.387	1.25	0.003	-6.59	0.193	8.98
V$STAT1STAT1_Q3_#8	-2.36	0.425	-3.25	0.79	4.99	0	2.68	0.012	8.24
V$PLZF_02_#42	-2.76	0.022	-7.85	0.764	0.0788	0.006	-3.17	0.056	7.9288
V$NRF1_Q6_#7	3.79	0	0.479	0.002	-3.99	0.348	-0.587	0.022	7.78
V$SPIB_01_#46	2.28	0.004	2.15	0.009	-5.21	0.851	-5.46	0.838	7.74
V$HFH8_01_#48	-4.73	0.715	-1.98	0.106	-1.75	0.117	5.44	0	7.42
V$CREBATF_Q6_#60	-0.774	0.001	-1.68	0.038	5.63	0	-0.659	0.016	7.31
V$IRF8_Q6_#16	5.91	0.001	-1.25	0.588	0.359	0.1	-1.04	0.449	7.16
V$PAX3_01_#26	-6.67	0.615	-6.98	0.897	-0.101	0.004	-6.43	0.705	6.879
V$XFD1_01_#6	-2.72	0.143	-3.4	0.549	-1.34	0.082	3.46	0.001	6.86
V$ATF3_Q6_#11	-0.0308	0.012	-2.66	0.263	2.98	0	-3.84	0.701	6.82
V$STAT1_05_#500	-3.14	0.561	1.08	0.054	7.79	0	4.68	0.006	6.71
V$NFAT_Q6_#26	0.0618	0.396	2.28	0.112	6.73	0.002	0.122	0.262	6.608
V$STAT_01_#14	0.0555	0.033	-3.14	0.65	3.24	0	-1.19	0.172	6.38
V$MIF1_01_#6	1.53	0.004	-4.75	0.889	-4.51	0.876	-4.8	0.896	6.33
V$NANOG_02_#500	4.69	0.022	-1.44	0.396	4.56	0.009	2.25	0.026	6.13
V$CREB_Q4_#20	-1.38	0.01	-2.76	0.108	3.05	0	-2.11	0.076	5.81
V$HNF3_Q6_01_#63	-3.61	0.737	-0.878	0.149	4.78	0	4.19	0.001	5.658
V$KROX_Q6_#23	-2.04	0.29	-1.93	0.278	3.69	0.007	3.09	0.008	5.62
V$ATF_01_#25	-2.95	0.068	-4.81	0.6	0.786	0.001	-4.27	0.427	5.596
V$CREB_Q4_01_#40	-0.436	0.006	-0.233	0.004	4.16	0	-1.28	0.049	5.44
V$CREB_02_#16	-1.21	0.005	-2.83	0.128	2.57	0	-2.56	0.112	5.4
V$XPF1_Q6_#5	-2.16	0.835	-2.21	0.967	3.19	0.004	-1.91	0.879	5.4
V$OCT4_02_#101	-1.85	0.077	-2.02	0.131	3.3	0	2.99	0.002	5.32
V$HNF3_Q6_#39	-3.21	0.81	-0.329	0.165	1.46	0.031	4.96	0	5.289
V$SOX9_B1_#73	3.97	0	2.1	0.001	-1.29	0.109	-0.371	0.03	5.26
V$FOXD3_01_#32	-2.89	0.287	-2.54	0.327	2.69	0.002	1.69	0.005	5.23
V$FOXO1_02_#21	-3.41	0.218	-3.57	0.311	-3.25	0.299	1.66	0.001	5.23
V$NFAT1_Q6_#34	-0.85	0.749	1.55	0.276	6.76	0	3.8	0.043	5.21
V$AP1_Q6_01_#130	-1.13	0.131	-1.52	0.375	-3.14	0.955	2.06	0.005	5.2
V$HFH1_01_#14	-5.16	0.955	-2.77	0.232	-1.8	0.109	2.38	0.002	5.15
V$SRY_02_#29	3.53	0	-1.56	0.109	-0.693	0.047	2.97	0	5.09
V$EGR3_01_#100.1	-5.6	0.1	-7.12	0.382	-2.04	0.01	-2.45	0.024	5.08
V$AP1_Q4_01_#119	-1.81	0.293	-1.43	0.383	-3.11	0.959	1.95	0.01	5.06
V$TCF3_01_#628	2.64	0.058	-0.522	0.318	4.49	0.005	2.3	0.027	5.012
V$CREB_Q2_01_#28	-0.99	0.009	-1.19	0.022	2.91	0	-2.07	0.093	4.98
V$STAT3STAT3_Q3_#5	2.22	0.002	-2.08	0.215	1.7	0.005	2.82	0.005	4.9
V$IPF1_Q4_01_#16	-3.77	0.423	-1.23	0.039	1.04	0.003	-3.83	0.787	4.87
V$EVI1_05_#19	-4.56	0.458	-2.91	0.141	0.734	0.008	-4.12	0.509	4.854
V$HNF3A_01_#500	-1.25	0.082	-2.49	0.291	-1.21	0.122	2.35	0.004	4.84
V$SP1_Q4_01_#170	3.62	0.07	0.924	0.154	5.51	0.005	1.85	0.057	4.586
V$E2F1DP1RB_01_#52	-2.8	0.003	-5.59	0.41	-1.15	0.004	-2.85	0.05	4.44
V$E2F_03_#29	-2.41	0.009	-3.92	0.095	0.515	0	-0.107	0.002	4.435
V$GC_01_#274	4.69	0.026	4	0.023	7.12	0.001	2.74	0.037	4.38
V$E2F4DP1_01_#41	-2.89	0.006	-5.4	0.371	-1.07	0.005	-2.8	0.044	4.33
V$SP1_Q6_#108	5.43	0.01	1.39	0.058	4.66	0.007	1.17	0.053	4.26
V$PAX2_02_#37	4.18	0	1.63	0.027	-0.0564	0.093	1.05	0.028	4.2364
V$TATA_01_#389	-0.0283	0.005	-4.17	0.639	-3.58	0.455	-3.66	0.467	4.1417
V$EGR2_01_#100.1	-5.86	0.234	-5.65	0.283	-1.52	0.01	-2.18	0.018	4.13
V$CREB_Q2_#15	-2.08	0.016	-3.05	0.144	1.08	0	-1.74	0.049	4.13
V$MEF2_Q6_01_#13	1.73	0.004	-2.37	0.237	-0.305	0.034	-1.34	0.089	4.1
V$STAT5A_01_#33	-3.69	0.458	-0.452	0.07	3.6	0	2.27	0.009	4.052
V$EVI1_04_#8	-3.44	0.493	-0.928	0.07	3.05	0.003	1.48	0.003	3.978
V$FREAC4_01_#20	-4.4	0.321	-3.32	0.186	-0.66	0.035	0.634	0.008	3.954
V$CREBP1_Q2_#7	-2.61	0.048	-1.92	0.049	1.73	0.001	-2.12	0.082	3.85
V$EFC_Q6_#6	1.25	0.001	-1.23	0.063	-1.32	0.088	-2.59	0.355	3.84
V$HIF2A_01_#56	-3.81	0.115	-4.99	0.838	-1.18	0.009	-3.87	0.423	3.81
V$OCT4_01_#108	-0.608	0.023	1.38	0.006	3.06	0.002	5.15	0	3.77
V$STAT4_Q4_#10	-2.02	0.301	0.244	0.081	3.34	0.004	-0.356	0.096	3.696
V$P53_03_#1.006	-2.67	0.826	-1.23	0.431	-0.789	0.202	2.37	0.003	3.6
V$SOX_Q6_#6	0.248	0.02	-1.7	0.268	-0.858	0.11	1.86	0.009	3.56
V$STAT5B_01_#46	-4.52	0.535	-0.346	0.053	3.13	0	2.67	0.005	3.476
V$FOXO4_02_#22	-4.87	0.623	-0.472	0.027	-1.89	0.108	1.56	0.005	3.45
V$E2F_02_#12	-2.68	0.004	-4.18	0.306	-0.801	0.004	-1.91	0.025	3.379
V$E2F_Q6_01_#39	-0.934	0	-3.97	0.107	-0.625	0.002	-0.877	0.004	3.345
V$CREB_Q3_#53	-2.77	0.012	-2.84	0.291	0.351	0	-1.24	0.016	3.191
V$E2F_Q4_01_#31	-1.03	0	-3.76	0.101	-0.598	0.001	-1.05	0.007	3.162
V$SRF_C_#12.86	-4.99	0.729	-0.243	0.019	1.02	0.01	-2.12	0.106	3.14
V$HMGIY_Q6_#13	-1.3	0.181	-1.3	0.395	1.79	0.01	0.0638	0.098	3.09
V$SRY_01_#23	2.94	0	-0.065	0.123	1.37	0.008	1.97	0.012	3.005
V$ACAAT_B_#5.12	0.745	0.003	-0.745	0.052	-2.11	0.288	-1.25	0.099	2.855
V$HNF3ALPHA_Q6_#39	-1.21	0.139	-0.348	0.101	0.613	0.022	2.5	0.001	2.848
V$VMYB_02_#29	-3.79	0.082	-4.13	0.444	-2.8	0.131	-1.36	0.008	2.77
V$E2F4DP2_01_#27	-2.98	0.009	-4.35	0.358	-1.66	0.023	-1.74	0.011	2.69
V$E2F_Q4_#19	-2.45	0.004	-3.85	0.436	-1.17	0.012	-1.88	0.032	2.68
V$E2F_Q3_#9	-3.09	0.005	-3.98	0.213	-1.32	0.003	-2.2	0.019	2.66
V$E2F1DP2_01_#24	-2.48	0.008	-4.09	0.39	-1.51	0.026	-1.46	0.015	2.63
V$NKX62_Q2_#7	-3.22	0.232	-1.58	0.055	-0.164	0.009	-2.7	0.419	2.536
V$CEBP_Q2_01_#89	0.906	0.005	-0.684	0.136	-1.61	0.353	0.3	0.048	2.516
V$STAT5A_04_#100	1.13	0.572	1.13	0.6	3.46	0.008	3.58	0.045	2.45
V$FOXP3_01_#4.08	-1.51	0.12	-0.754	0.139	-0.876	0.133	1.49	0.006	2.366
V$E2F_Q6_#22	-2.55	0.004	-3.59	0.279	-1.23	0.009	-1.92	0.022	2.36
V$ETF_Q6_#13	0.0689	0.003	-2.26	0.361	-1.88	0.341	-1.64	0.19	2.3289
V$STAT5A_03_#101	-0.899	0.325	-0.796	0.593	1.52	0.007	1.03	0.067	2.316
V$E2F1_Q6_01_#19	-2.38	0.003	-3.22	0.067	-0.909	0.005	-1.34	0.005	2.311
V$E2F_Q3_01_#25	-2.44	0.002	-3.7	0.115	-1.4	0.008	-1.7	0.013	2.3
V$E2F1_Q4_01_#31	-2.46	0.002	-3.77	0.116	-1.56	0.01	-1.76	0.013	2.21
V$DMRT7_01_#30	-3.45	0.463	-0.282	0.04	-0.801	0.098	1.38	0.006	2.181
V$ZF5_01_#19	-3.01	0.004	-2.8	0.106	-2.4	0.084	-0.69	0	2.11
V$CEBP_Q3_#129	1.22	0.014	0.263	0.158	0.239	0.07	2.32	0.009	2.081
V$IPF1_05_#200	-3.61	0.408	-1.69	0.103	0.184	0.007	-1.76	0.126	1.944
V$CEBPA_01_#43	-0.536	0.005	-2.45	0.475	-2.05	0.363	-1.22	0.117	1.914
V$ATF4_Q2_#7	-0.46	0.002	-1.88	0.092	-0.0234	0.015	-0.871	0.037	1.8566
V$STAT1_03_#101	-0.749	0.168	-0.295	0.295	1.54	0.004	0.914	0.042	1.835
V$IRF7_01_#28	-3.58	0.333	2.17	0.004	2.18	0.004	0.482	0.009	1.698
V$ZF5_B_#17	-1.34	0.002	-2.96	0.389	-2.65	0.383	-1.38	0.026	1.62
V$E2F1_Q4_#5	-1.86	0	-2.84	0.137	-1.51	0.011	-1.33	0.006	1.51
V$CDXA_02_#36	-2.76	0.073	-2.39	0.312	-0.892	0.01	-1.79	0.107	1.498
V$E2F1_Q6_#27	-2.94	0.006	-2.99	0.086	-1.5	0.009	-1.91	0.012	1.49
V$NKX25_03_#1.01	0.3	0.005	-0.658	0.181	-1.1	0.244	-0.211	0.066	1.4
V$XVENT1_01_#8	-3.69	0.644	0.149	0.007	-1.24	0.085	0.11	0.013	1.389
V$DUXL_01_#1.01	-0.721	0.005	-0.88	0.06	-1.11	0.069	0.272	0.005	1.382
V$STAT6_01_#101	-1.26	0.128	-0.551	0.232	0.762	0.007	0.826	0.019	1.377
V$DMRT4_01_#40	-2.43	0.078	0.369	0.005	0.861	0.006	1.73	0.004	1.361
V$NKX22_02_#1.01	0.0525	0.008	-0.366	0.122	-0.75	0.122	0.58	0.016	1.33
V$HDX_01_#1.01	-1.58	0.056	-0.281	0.055	-0.587	0.044	0.732	0.003	1.319
V$PIT1_Q6_#17	-3.38	0.397	0.708	0.015	-0.464	0.054	0.846	0.009	1.31
V$HOXC13_01_#1.01	-1.02	0.009	-1.57	0.218	-0.274	0.01	-0.348	0.015	1.296
V$SOX5_01_#23	-0.284	0.002	-1.56	0.053	-0.975	0.038	-0.583	0.024	1.276
V$HOXA13_03_#1.01	-1.31	0.01	-1.81	0.288	-0.564	0.013	-0.565	0.018	1.246
V$OCTAMER_01_#1.01	-1.72	0.046	-0.7	0.058	-0.326	0.02	0.517	0.004	1.217
V$HOXC11_01_#1.01	-1.39	0.01	-1.74	0.169	-0.673	0.014	-0.555	0.011	1.185
V$HOXD13_01_#1.01	-0.148	0.011	-0.812	0.087	0.0054	0.014	0.279	0.01	1.091
V$HOXB13_01_#1.01	-0.106	0.009	-0.95	0.093	-0.315	0.023	0.0734	0.013	1.0234
V$SIX6_02_#1.01	-1.33	0.01	-0.76	0.042	-1.76	0.457	-1.59	0.31	1
V$LMX1B_01_#1.01	-1.01	0.018	-1.02	0.05	-0.0377	0.018	-0.0665	0.009	0.9823
V$HNF1B_01_#1	-1.03	0.008	-2	0.511	-1.45	0.175	-1.06	0.084	0.97
V$LMX1_01_#1.01	-0.941	0.018	-0.984	0.047	-0.0401	0.014	-0.063	0.007	0.9439
V$DBX1_01_#1.01	-0.73	0.016	-0.8	0.062	-0.134	0.015	0.12	0.01	0.92
V$OG2_02_#1.01	-1.18	0.007	-1.19	0.076	-1.04	0.055	-0.306	0.008	0.884
V$NCX_02_#1.01	-1.3	0.032	-0.992	0.063	-0.263	0.023	-0.142	0.01	0.85
V$LIM1_01_#1.01	-1.08	0.019	-1.15	0.058	-0.336	0.029	-0.324	0.01	0.826
V$LBX2_01_#1.01	-1.71	0.031	-1.03	0.055	-0.811	0.033	-0.275	0.009	0.755
V$SOX4_01_#1.01	-0.38	0.007	-0.763	0.529	-0.588	0.039	-0.0144	0.037	0.7486
V$HOXD11_01_#1.01	-1.3	0.01	-1.41	0.06	-0.846	0.019	-0.666	0.013	0.744
V$PAX7_01_#1.01	-0.966	0.01	-0.925	0.048	-0.596	0.026	-0.213	0.01	0.712
V$OCT2_01_#1.01	-0.522	0.01	0.113	0.022	0.387	0.006	0.824	0.004	0.711
V$POU2F3_01_#1	-0.746	0.013	0.136	0.02	0.235	0.007	0.835	0.004	0.699
V$E2F_Q2_#16	-2.61	0	-2.59	0.009	-2.35	0.016	-1.97	0.004	0.62
V$ISX_01_#1.01	-1.18	0.007	-1.32	0.119	-1.4	0.143	-0.904	0.052	0.496
V$E2F1_Q3_#13	-3.05	0.009	-2.41	0.037	-2.04	0.048	-2.16	0.051	0.37

## Sheet: DC3
Time (min)	0		60		120		240
Motif	Score	p value	Score	p value	Score	p value	Score	p value	MaxScoreDifference
V$ZFP281_01_#486	10.4	0.028	-1.22	0.426	-0.604	0.396	14.1	0.006	15.32
V$TAL1_01_#226	13.1	0.002	-1.06	0.506	-0.299	0.443	-0.0968	0.673	14.16
V$PU1_Q4_#31	13.6	0.001	3.4	0.023	-0.551	0.291	9.79	0.004	14.151
V$SP1_Q2_01_#103	14.1	0.001	5.45	0.006	2.61	0.071	16.7	0	14.09
V$CKROX_Q2_#10	11.1	0	2.16	0.039	-1.5	0.503	4.57	0.062	12.6
V$GATA4_Q3_#7	9.33	0	-1.8	0.433	-2.47	0.833	-0.361	0.376	11.8
V$ETS2_Q6_#20	13.3	0.005	1.97	0.256	2.59	0.221	6.1	0.401	11.33
V$UF1H3BETA_Q6_#9	8.5	0.005	-2	0.331	-2.77	0.486	7.6	0.013	11.27
V$SP1SP3_Q4_#15	2.64	0.068	-0.628	0.167	2.59	0.038	10.5	0.001	11.128
V$HNF3A_01_#500	-3.96	0.69	6.87	0	0.116	0.032	-2.75	0.406	10.83
V$SP4_Q5_#14	10.6	0	7.3	0.001	1.67	0.06	12.4	0.001	10.73
V$SP1_Q4_01_#170	12.6	0	8.37	0	4.34	0.019	14.9	0	10.56
V$MAZ_Q6_#12	8.71	0.009	0.497	0.202	-1.7	0.724	1.39	0.433	10.41
V$SP1_Q6_01_#235	13.8	0	8.57	0	4.59	0.01	14.9	0	10.31
V$SP1_02_#12	8.99	0.004	0.251	0.128	-1.31	0.371	6.96	0.02	10.3
V$SP1_Q6_#108	12.2	0	7.73	0	6.6	0.002	16.9	0	10.3
V$HFH3_01_#100	-0.394	0.039	6.09	0	-1.64	0.132	-4.15	0.727	10.24
V$PU1_01_#53	6.67	0	4.26	0	-3.16	0.486	6.94	0	10.1
V$SPIB_01_#46	4.38	0	4.96	0	-4.86	0.718	1.44	0.023	9.82
V$GC_01_#274	12.3	0	9.65	0	8	0.001	17.8	0	9.8
V$HFH4_01_#100	-3.12	0.171	3.01	0	-6.73	0.734	-4.07	0.314	9.74
V$NANOG_02_#500	10.2	0	0.496	0.05	0.798	0.092	3.56	0.035	9.704
V$TBX15_02_#6	-4.35	0.223	2.41	0.001	-7.2	0.968	-6.5	0.892	9.61
V$HNF3_Q6_#39	5.72	0.001	8.42	0	-0.891	0.201	2.07	0.037	9.311
V$FOXJ2_01_#41	4.83	0.001	4.8	0	-3.92	0.614	-4.29	0.815	9.12
V$HNF3_Q6_01_#63	8.43	0.001	6.82	0	-0.684	0.106	0.29	0.076	9.114
V$EVI1_04_#8	6.75	0	-0.299	0.021	-1.89	0.176	-1.51	0.17	8.64
V$RORA1_01_#25	3.71	0	-4.79	0.884	-3.31	0.517	0.000246	0.031	8.5
V$RORA2_01_#36	0.52	0.006	-6	0.62	-6.63	0.844	1.43	0.002	8.06
V$FLI1_Q6_#14	5.66	0.001	-1.28	0.275	-2.28	0.606	-1.79	0.555	7.94
V$ETS_Q6_#81	8.94	0.006	1.77	0.133	1.02	0.283	2.96	0.403	7.92
V$AP4_Q5_#7	-0.684	0.655	-1.58	0.694	6.18	0.001	-1.65	0.935	7.83
V$AP4_Q6_#5	-0.733	0.582	-2.02	0.811	5.58	0.001	-1.67	0.927	7.6
V$R_01_#35	-7.22	0.903	-6.4	0.574	0.341	0.003	-6.37	0.689	7.561
V$TFE_Q6_#28	3.07	0.003	-2.22	0.35	-4.45	0.984	2.13	0.013	7.52
V$BCL6_01_#22	7.74	0	4.64	0	0.353	0.098	0.223	0.282	7.517
V$ALX4_01_#5	1.72	0.002	-3.29	0.218	-5.21	0.932	-5.47	0.984	7.19
V$TCF3_01_#628	9.86	0.001	2.81	0.015	3.87	0.009	3.51	0.06	7.05
V$LDSPOLYA_B_#16	-2.33	0.708	3.73	0.006	-1.57	0.442	4.57	0.015	6.9
V$GKLF_02_#500	5.61	0.005	6.59	0	1.17	0.045	8.02	0.003	6.85
V$FOX_Q2_#13	4.21	0.002	4.06	0	-2.63	0.33	-1.72	0.218	6.84
V$LPOLYA_B_#10.71	4.21	0	-2.27	0.219	-1.95	0.188	-2.56	0.373	6.77
V$DRI1_01_#27	3.01	0	-3.3	0.5	-1.79	0.112	-3.66	0.845	6.67
V$FOXO3A_Q1_#10	9.15	0	6.59	0	2.56	0.004	6.77	0.001	6.59
V$ALPHACP1_01_#7	4.25	0.003	-2.32	0.268	0.316	0.036	-0.89	0.143	6.57
V$E2F6_01_#333	5.18	0	-1.35	0.264	-0.144	0.146	0.744	0.141	6.53
V$HNF1_Q6_#34	0.632	0.001	1.06	0.004	4.66	0	-1.84	0.094	6.5
V$EGR_Q6_#9	0.884	0.041	0.737	0.015	-1.77	0.368	4.72	0.003	6.49
V$AP2_Q6_01_#24	3.95	0	0.34	0.023	-2.53	0.583	-2.1	0.477	6.48
V$KROX_Q6_#23	0.00562	0.129	-0.66	0.094	-1.44	0.213	5	0.01	6.44
V$NRF2_Q4_#10	-2.03	0.398	4.37	0.002	-1.33	0.273	-0.173	0.181	6.4
V$CAAT_01_#175	4.24	0.003	7.91	0	1.54	0.007	3.95	0.004	6.37
V$IPF1_05_#200	-1.23	0.042	-2.99	0.346	2.51	0.002	-3.81	0.783	6.32
V$XFD2_01_#6	3.18	0.002	1.42	0.005	-2.78	0.415	-0.281	0.048	5.96
V$NFY_Q6_01_#41	0.353	0.019	6.27	0	1.58	0.003	1.78	0.004	5.917
V$HFH8_01_#48	-2.33	0.129	2.02	0.005	-3.85	0.482	-3.54	0.477	5.87
V$LHX3_01_#40	-0.0676	0.002	-5.11	0.575	-0.089	0.005	-5.89	0.938	5.8224
V$HMGIY_Q3_#25	5.65	0	-0.0963	0.057	3.89	0.002	0.743	0.103	5.7463
V$NFY_C_#7.07	0.986	0.017	-0.363	0.043	0.926	0.013	5.32	0.001	5.683
V$T3R_01_#17	-2.94	0.21	-3.14	0.259	2.53	0.004	-1.81	0.124	5.67
V$AR_Q6_#30	4.18	0.01	-1.4	0.691	-0.246	0.382	1	0.548	5.58
V$ELF1_Q6_#8	5.97	0.008	0.648	0.088	0.397	0.148	2.67	0.095	5.573
V$SOX9_Q4_#11	5.19	0.008	-0.318	0.24	0.441	0.203	-0.343	0.695	5.533
V$HFH1_01_#14	1.63	0.001	-1.01	0.038	-2.76	0.258	-3.69	0.594	5.32
V$HNF1_C_#8.92	1.08	0	0.443	0.008	3.03	0.001	-2.23	0.107	5.26
V$NFY_01_#164	1.68	0.013	6.62	0.001	6.9	0	3.28	0.004	5.22
V$MECP2_02_#57	-3.32	0.066	-4.09	0.21	0.655	0	-4.56	0.359	5.215
V$FOXO1_Q5_#14	6.53	0	4.72	0.002	1.38	0.035	5.41	0.014	5.15
V$FREAC7_01_#23	2.1	0.003	1.03	0.006	-3.04	0.328	0.289	0.016	5.14
V$HNF3ALPHA_Q6_#39	0.978	0.03	4.04	0	0.463	0.035	-1.05	0.218	5.09
V$DTYPEPA_B_#4	-3.24	0.272	-3.39	0.425	1.14	0.001	-3.87	0.848	5.01
V$PXR_Q2_#33	2.28	0.007	-2.64	0.632	-0.437	0.124	1.51	0.035	4.92
V$GABPALPHA_Q4_#44	5.48	0.003	0.588	0.082	0.57	0.132	0.763	0.266	4.91
V$FAC1_01_#24	5.11	0	1.44	0.008	5.7	0	6.16	0	4.72
V$ETF_Q6_#13	0.119	0.007	-2.03	0.197	-0.128	0.016	2.68	0.002	4.71
V$STAT5A_04_#100	6.15	0.009	1.59	0.062	2.53	0.045	4.54	0.246	4.56
V$FREAC2_01_#27	-2.49	0.099	2.07	0.001	-0.998	0.038	-1.26	0.05	4.56
V$NCX_02_#1.01	4.59	0	0.816	0.002	0.249	0.012	0.0396	0.027	4.5504
V$ZNF333_01_#16	0.223	0	-4.29	0.885	-2.72	0.159	-3.94	0.772	4.513
V$HOXA7_01_#18	-2.13	0.06	-0.919	0.02	0.223	0.005	-4.18	0.781	4.403
V$HTF_01_#30	-5.37	0.355	-1.5	0.005	-5.8	0.57	-4.76	0.266	4.3
V$HSF2_01_#27	0.087	0.007	-3.41	0.778	-3.28	0.849	-4.2	1	4.287
V$HOXA13_01_#10	1.68	0	-1.99	0.069	-2.6	0.437	-1.62	0.057	4.28
V$HIC1_03_#101	0.449	0.004	-3.61	0.54	-3.83	0.715	-2.31	0.153	4.279
V$FOXO1_01_#111	0.608	0.017	4.86	0	2.32	0.002	1.68	0.013	4.252
V$CREBP1CJUN_01_#43	-1.21	0.013	-0.745	0.018	0.598	0.009	2.99	0	4.2
V$AP2GAMMA_01_#146	1.21	0.01	-0.483	0.072	-2.78	0.809	-2.88	0.89	4.09
V$HOXD8_01_#1.01	3.6	0	-0.269	0.009	0.234	0.01	-0.487	0.039	4.087
V$USF_Q6_#12	-0.517	0.019	-3.02	0.652	-3.29	0.879	0.782	0.01	4.072
V$LHX3_02_#1.01	3.47	0	0.033	0.006	-0.554	0.024	-0.318	0.028	4.024
V$LMX1B_01_#1.01	3.47	0	0.235	0.003	-0.414	0.022	-0.533	0.049	4.003
V$CREB_Q2_01_#28	-1.6	0.017	-1.35	0.023	2.4	0	1.41	0	4
V$XFD3_01_#6	-1.32	0.079	1.41	0.005	-2.57	0.368	-0.872	0.103	3.98
V$BRN4_01_#1.01	3.39	0	-0.32	0.011	-0.52	0.021	-0.414	0.032	3.91
V$PIT1_01_#1.01	3.29	0	-0.42	0.012	-0.601	0.023	-0.531	0.039	3.891
V$ATF4_Q2_#7	-1.25	0.015	-0.513	0.016	2.64	0	0.318	0.005	3.89
V$FOXD3_01_#32	4.41	0.002	2.67	0.001	0.84	0.019	0.536	0.029	3.874
V$HOXD10_01_#1.01	3.29	0	0.316	0.006	-0.584	0.034	0.311	0.026	3.874
V$CREB_01_#29	-1.42	0.016	-0.82	0.022	0.74	0.003	2.36	0.001	3.78
V$USF_02_#81	-0.333	0.045	0.741	0.005	-3.03	0.695	0.618	0.044	3.771
V$LHX5_01_#1.01	3.16	0	0.18	0.005	-0.599	0.024	-0.533	0.039	3.759
V$PBX1_01_#16	0.687	0.001	-1.85	0.054	-1.85	0.098	-3.05	0.505	3.737
V$TST1_02_#1.01	3.24	0	-0.306	0.009	-0.469	0.02	-0.451	0.033	3.709
V$ELK1_02_#31	0.639	0.005	-2.55	0.335	-2.14	0.315	-3.07	0.719	3.709
V$LIM1_01_#1.01	3.09	0	0.381	0.003	-0.614	0.02	-0.554	0.038	3.704
V$CREB_Q4_01_#40	-1.03	0.009	-0.967	0.024	2.65	0	2.24	0	3.68
V$HB24_01_#1	2.91	0	-0.386	0.007	-0.768	0.025	-0.433	0.03	3.678
V$NKX62_Q2_#7	0.841	0.001	-2.82	0.331	-1.26	0.06	-1.97	0.131	3.661
V$EVI1_05_#19	0.208	0.007	-3.42	0.234	-2.59	0.136	-0.981	0.027	3.628
V$LMX1_01_#1.01	3.05	0	0.474	0.003	-0.518	0.023	-0.577	0.045	3.627
V$XFD1_01_#6	1.09	0.006	-0.086	0.012	-2.41	0.23	-1.24	0.067	3.5
V$DBX1_01_#1.01	3.72	0	0.452	0.004	0.401	0.01	0.3	0.023	3.42
V$STAT3_02_#101	2.59	0.007	-0.346	0.145	-0.819	0.538	1.48	0.308	3.409
V$NFE2_01_#9	-1.26	0.153	1.18	0.018	2.1	0.005	0.0344	0.089	3.36
V$GATA1_05_#10	0.164	0.001	-3.18	0.503	-2.85	0.44	-1.21	0.062	3.344
V$CREBATF_Q6_#60	-1.54	0.011	-0.244	0.007	0.612	0.002	1.8	0	3.34
V$CBF_02_#41	-3.3	0.523	0.0379	0.008	-0.936	0.042	-1.11	0.05	3.3379
V$UNCX4.1_01_#1.01	2.4	0	-0.631	0.01	-0.849	0.02	-0.799	0.035	3.249
V$HOXA10_01_#1.01	2.57	0	-0.452	0.009	-0.678	0.036	0.0238	0.028	3.248
V$CDX2_Q5_01_#20	-0.247	0.005	0.00407	0.007	-2.36	0.302	0.887	0.003	3.247
V$HNF3B_01_#24	1.38	0.006	0.323	0.016	-1.48	0.125	-1.86	0.225	3.24
V$SRY_01_#23	1	0.006	0.523	0.012	-2.17	0.834	-0.361	0.263	3.17
V$DMRT7_01_#30	0.909	0.005	-1.35	0.069	-2.24	0.292	-0.722	0.07	3.149
V$CREB_02_#16	-1.6	0.01	-2.34	0.06	0.803	0.001	-0.0652	0.003	3.143
V$NFY_Q6_#20	-0.776	0.041	2.36	0.001	0.629	0.016	2.01	0	3.136
V$DBX2_01_#1.01	2.42	0	-0.668	0.012	-0.515	0.019	-0.257	0.032	3.088
V$OTP_01_#1.01	2.23	0	-0.627	0.01	-0.858	0.028	-0.632	0.029	3.088
V$FOXP3_01_#4.08	1.48	0.001	3.45	0	0.779	0.009	3.83	0.001	3.051
V$LEF1_Q2_01_#23	2.63	0.01	-0.419	0.127	0.108	0.133	1.1	0.12	3.049
V$OCTAMER_02_#1.01	1.84	0.001	-0.614	0.013	-1.15	0.051	-0.692	0.04	2.99
V$PMX2B_01_#1.01	2.13	0.001	-0.678	0.011	-0.855	0.026	-0.558	0.031	2.985
V$CART1_03_#1.01	2.02	0.001	-0.706	0.014	-0.937	0.029	-0.644	0.032	2.957
V$HMGIY_01_#37	0.28	0	-2.65	0.445	-2.02	0.259	-2.31	0.403	2.93
V$HOXD13_01_#1.01	2.54	0	0.521	0.003	-0.374	0.025	0.338	0.027	2.914
V$PROP1_02_#1.01	2.15	0.001	-0.416	0.01	-0.757	0.022	-0.555	0.032	2.907
V$HOXC4_01_#1.01	2.04	0.001	-0.256	0.006	-0.855	0.022	-0.582	0.03	2.895
V$ATF_B_#12.86	-1.56	0.016	-0.639	0.017	0.0271	0.006	1.32	0	2.88
V$CREBP1_Q2_#7	-2.74	0.079	-1.89	0.036	0.133	0.009	-0.379	0.007	2.873
V$ALX3_01_#1	1.74	0.001	-0.295	0.008	-1.12	0.049	-0.114	0.018	2.86
V$TBP_Q6_#20	1.43	0	-1.43	0.062	0.0328	0.008	1.05	0.003	2.86
V$FOXO4_02_#22	-0.358	0.015	2.49	0.001	1.52	0.001	1.61	0.007	2.848
V$HMX3_02_#1.01	2.48	0	0.618	0.002	0.438	0.008	-0.364	0.05	2.844
V$NKX52_01_#1.01	2.33	0	0.641	0.002	0.475	0.007	-0.508	0.058	2.838
V$NKX61_03_#1.01	1.94	0.001	-0.857	0.015	-0.51	0.022	-0.876	0.055	2.816
V$HOXB13_01_#1.01	2.49	0	0.146	0.006	-0.243	0.019	0.391	0.024	2.733
V$NKX63_01_#1.01	1.99	0.001	-0.701	0.014	-0.637	0.024	-0.74	0.052	2.73
V$FOXO4_01_#30	-0.681	0.067	2.03	0.001	0.766	0.018	1.3	0.017	2.711
V$PAX4_02_#20	-0.784	0.006	-2.97	0.378	-0.662	0.019	-3.34	0.755	2.678
V$ATF1_Q6_#9	-0.0111	0.01	0.124	0.013	0.899	0.006	2.66	0.001	2.6711
V$LHX9_01_#1.01	1.72	0.001	-0.583	0.009	-0.951	0.031	-0.911	0.04	2.671
V$BRN3C_01_#1.01	1.75	0.001	-0.904	0.023	-0.837	0.026	-0.784	0.056	2.654
V$PAX6_02_#1.01	1.88	0.001	-0.769	0.012	-0.314	0.011	-0.545	0.033	2.649
V$HOXB4_01_#1.01	1.8	0.001	-0.427	0.008	-0.799	0.023	-0.62	0.033	2.599
V$OCT1_08_#1.01	2.15	0.001	-0.441	0.01	0.365	0.008	-0.281	0.029	2.591
V$HOXB7_01_#1.01	1.49	0	-1.09	0.018	-1.03	0.038	-0.611	0.031	2.58
V$ESX1_01_#1.01	1.73	0.001	-0.438	0.009	-0.823	0.022	-0.471	0.026	2.553
V$HOXA4_01_#1.01	1.9	0.001	-0.624	0.01	-0.535	0.016	-0.645	0.036	2.545
V$CBF_01_#49	-2.59	0.109	-1.3	0.026	-2.35	0.26	-0.0688	0.001	2.5212
V$CRX_Q4_#26	-1.99	0.082	-0.106	0.01	-1.24	0.069	-2.58	0.336	2.474
V$ARX_01_#1.01	1.6	0.001	-0.71	0.011	-0.87	0.023	-0.342	0.018	2.47
V$HOXC5_01_#1.01	1.59	0.001	-0.431	0.006	-0.854	0.023	-0.661	0.034	2.444
V$PMX2A_01_#1.01	1.19	0.001	-1.22	0.02	-1.25	0.051	-1.05	0.043	2.44
V$HOXC6_01_#1.01	1.7	0.001	-0.224	0.007	-0.699	0.021	0.157	0.017	2.399
V$ZFX_01_#500	0.0112	0.008	-1.12	0.05	-2.37	0.206	-1.94	0.149	2.3812
V$ATF3_Q6_#11	0.846	0.006	1.13	0.005	3.22	0.001	3.22	0.001	2.374
V$CREB_Q4_#20	-0.474	0.003	-0.405	0.016	1.9	0	0.604	0.003	2.374
V$FOXO1_02_#21	-1.71	0.046	0.611	0.004	-0.278	0.02	-1.73	0.09	2.341
V$CREB_Q2_#15	-1.92	0.014	-1.35	0.023	0.401	0.001	-1.05	0.011	2.321
V$LEF1TCF1_Q4_#18	1.91	0.01	1.29	0.015	3.61	0.006	2.97	0.007	2.32
V$NKX61_02_#1.01	1.37	0.001	-0.922	0.017	-0.798	0.026	-0.924	0.052	2.294
V$BARHL2_01_#1.01	2.3	0.001	0.00941	0.004	0.585	0.005	0.0958	0.021	2.29059
V$ALX4_02_#1.01	1	0.001	-0.695	0.01	-1.28	0.054	-1.03	0.039	2.28
V$LBX2_01_#1.01	1.18	0.001	-0.525	0.009	-1.07	0.04	-0.345	0.022	2.25
V$PAX2_02_#37	-0.316	0.071	-1.09	0.177	1.16	0.01	-0.112	0.292	2.25
V$MSX3_01_#1.01	1.59	0.002	-0.646	0.012	0.0561	0.008	-0.43	0.034	2.236
V$VSX1_01_#1.01	1.51	0.001	-0.347	0.006	-0.589	0.016	-0.712	0.036	2.222
V$PSX1_01_#1.01	1.36	0.001	-0.8	0.013	-0.848	0.026	-0.398	0.024	2.208
V$TBP_01_#47	-1.97	0.05	-0.212	0.007	-1.2	0.035	0.219	0.007	2.189
V$HMX1_02_#1.01	1.4	0.002	-0.233	0.007	-0.696	0.032	-0.764	0.08	2.164
V$HOXA9_01_#1.01	1.69	0.003	-0.455	0.009	-0.271	0.021	-0.348	0.048	2.145
V$HOXA7_03_#1.01	0.86	0.001	-1.19	0.02	-1.26	0.057	-0.772	0.034	2.12
V$MSX1_02_#1.01	1.17	0.001	-0.944	0.016	-0.59	0.017	-0.781	0.043	2.114
V$FOXO3_01_#22	-0.28	0.015	0.876	0.008	-0.554	0.036	-1.18	0.06	2.056
V$HOXB9_01_#1.01	1.8	0.002	-0.229	0.013	0.299	0.012	0.151	0.04	2.029
V$VMYB_01_#24	-2.56	0.025	-2.63	0.071	-2.43	0.126	-0.603	0.002	2.027
V$NKX29_01_#1.01	-0.0267	0.011	2	0.001	0.189	0.012	0.624	0.022	2.0267
V$LH2_01_#1	0.816	0.001	-0.767	0.011	-1.21	0.059	-0.604	0.03	2.026
V$PITX1_01_#1.01	-0.77	0.025	0.945	0.001	0.583	0.006	-1.06	0.231	2.005
V$LHX61_01_#1.01	0.723	0.001	-0.852	0.011	-1.27	0.054	-0.593	0.027	1.993
V$EN1_02_#1.01	0.77	0.001	-1.22	0.024	-0.769	0.021	-0.849	0.044	1.99
V$NKX12_01_#1.01	0.85	0.001	-0.723	0.01	-1.14	0.054	-0.382	0.024	1.99
V$OTX_Q1_#10	-0.493	0.001	-2.48	0.123	-1.78	0.077	-2.28	0.108	1.987
V$CPHX_01_#1.01	0.623	0	0.935	0	-1.02	0.075	0.742	0.013	1.955
V$HOXD1_01_#1.01	0.854	0.001	-0.671	0.011	-1.1	0.056	-0.108	0.023	1.954
V$SOX4_01_#1.01	1.49	0	-0.463	0.004	-0.129	0.008	0.939	0.023	1.953
V$CART1_02_#1	0.939	0.001	-0.619	0.008	-0.985	0.029	-1.01	0.041	1.949
V$MEIS2_01_#1.01	-0.866	0.04	0.778	0	-1.16	0.302	-0.305	0.24	1.938
V$EN2_01_#1.01	0.811	0.001	-0.944	0.012	-1.12	0.045	-0.494	0.025	1.931
V$AHRHIF_Q6_#47	-3.16	0.041	-3.36	0.178	-1.46	0.005	-1.93	0.008	1.9
V$BARX2_01_#1.01	1.07	0.001	-0.823	0.013	-0.578	0.019	-0.367	0.028	1.893
V$HOXA7_02_#1.01	1.24	0.001	-0.649	0.01	-0.439	0.013	-0.516	0.031	1.889
V$SHOX2_01_#1.01	0.959	0.001	-0.648	0.012	-0.93	0.023	-0.838	0.038	1.889
V$ATF_01_#25	-1.34	0.011	-0.429	0.006	0.544	0.004	-0.0608	0.002	1.884
V$OBOX1_01_#1.01	-1.3	0.041	0.45	0.003	0.021	0.009	-1.43	0.333	1.88
V$ISL2_01_#1.01	1.26	0.002	-0.596	0.01	-0.159	0.01	-0.211	0.035	1.856
V$NKX23_01_#1.01	-0.0361	0.006	1.41	0.001	-0.44	0.026	0.801	0.016	1.85
V$HOXA13_02_#1.01	0.713	0	-1.13	0.01	-0.23	0.005	-0.0191	0.006	1.843
V$NKX22_02_#1.01	-0.538	0.021	0.503	0.003	-1.34	0.364	0.266	0.067	1.843
V$IPF1_Q6_#23	-1.76	0.007	-2.98	0.473	-1.15	0.023	-2.77	0.411	1.83
V$K2B_01_#1.01	0.9	0.002	-0.842	0.017	-0.61	0.023	-0.906	0.049	1.806
V$HOXA3_02_#1	0.347	0	-1.07	0.013	-1.41	0.068	-0.885	0.027	1.757
V$NKX3A_02_#1.01	-0.0926	0.009	1.66	0.001	0.156	0.013	0.112	0.047	1.7526
V$BARHL1_01_#1.01	1.08	0.001	-0.651	0.011	-0.181	0.013	-0.361	0.032	1.731
V$MOX1_01_#1.01	-0.203	0.004	-0.343	0.006	-1.35	0.104	0.373	0.011	1.723
V$SIX4_01_#1.01	-1.25	0.033	-0.315	0.007	-0.945	0.115	0.473	0.038	1.723
V$OBOX2_01_#1.01	-1.31	0.048	-0.292	0.008	0.223	0.009	-1.49	0.377	1.713
V$MEIS1_02_#1.01	-0.964	0.048	0.617	0.003	-1.09	0.259	-0.262	0.227	1.707
V$RAX_01_#1.01	0.232	0.001	-1.05	0.015	-1.47	0.095	-0.71	0.027	1.702
V$VAX1_01_#1.01	0.525	0.001	-0.682	0.012	-1.17	0.054	0.0269	0.015	1.695
V$HOXB3_01_#1.01	0.585	0.001	-0.136	0.004	-1.09	0.064	-0.0423	0.026	1.675
V$OCT1_03_#51	-1.8	0.012	-0.957	0.008	-2.31	0.15	-2.6	0.182	1.643
V$OBOX3_01_#1.01	-1.4	0.046	-0.544	0.01	0.2	0.007	-1.44	0.331	1.64
V$CDXA_01_#19	-0.495	0.001	-1.77	0.085	-0.152	0.002	-0.699	0.034	1.618
V$GEN_INI_B_#23	-0.489	0.037	-0.14	0.007	-1.68	0.742	-0.0756	0.291	1.6044
V$PREP1_01_#1.01	-1.24	0.108	0.244	0.005	-1.36	0.472	-0.563	0.357	1.604
V$PAX4_05_#1.01	0.521	0.001	-0.566	0.011	-1.07	0.035	-0.726	0.029	1.591
V$HOXD3_01_#1.01	0.469	0.002	-0.42	0.007	-1.11	0.064	0.284	0.012	1.579
V$MRG2_01_#1.01	-0.904	0.037	0.675	0.001	-0.855	0.144	-0.23	0.207	1.579
V$DLX1_01_#1.01	0.469	0.001	-1.01	0.014	-1.08	0.034	-0.617	0.026	1.549
V$PAX7_01_#1.01	0.74	0.001	-0.487	0.008	-0.777	0.022	-0.445	0.033	1.517
V$HOXC8_01_#1.01	0.575	0.002	-0.809	0.011	-0.938	0.026	-0.0479	0.012	1.513
V$CREB_Q3_#53	-2.58	0.029	-1.27	0.003	-1.07	0.006	-1.42	0	1.51
V$GEN_INI3_B_#20	-0.425	0.032	-0.146	0.007	-1.64	0.695	-0.233	0.316	1.494
V$HOXA1_01_#1.01	0.0174	0.002	-0.635	0.011	-1.46	0.117	0.0322	0.014	1.4922
V$S8_02_#1.01	0.439	0.002	-0.826	0.014	-1.03	0.029	-0.642	0.028	1.469
V$HOX13_02_#1.01	0.158	0.002	-0.558	0.008	-1.31	0.09	0.0196	0.017	1.468
V$NKX21_01_#1	-0.89	0.042	0.193	0.004	-1.09	0.227	0.367	0.066	1.457
V$HOXA6_01_#1.01	0.0618	0.003	-0.722	0.014	-1.19	0.067	0.264	0.015	1.454
V$HOXA2_01_#1.01	-0.144	0.004	-0.56	0.009	-1.46	0.136	-0.0132	0.02	1.4468
V$VJUN_01_#24	-0.346	0.007	0.66	0.004	1.03	0.002	1.08	0.005	1.426
V$NKX24_01_#1.01	-0.857	0.037	0.151	0.005	-0.89	0.131	0.533	0.052	1.423
V$BSX_01_#1.01	-0.00267	0.002	-0.603	0.011	-1.12	0.071	0.277	0.012	1.397
V$EMX2_01_#1.01	0.106	0.001	-1.25	0.021	-1.29	0.068	-1.01	0.045	1.396
V$NKX26_01_#1.01	-0.914	0.038	-0.0944	0.005	-1.15	0.198	0.241	0.051	1.391
V$PAX8_01_#35	-0.455	0.004	-1.83	0.132	-1.62	0.203	-0.998	0.074	1.375
V$TGIF_02_#1.01	-0.519	0.026	0.821	0	-0.529	0.103	0.526	0.128	1.35
V$HOXB5_01_#1.01	0.0621	0.003	-0.67	0.01	-1.24	0.059	0.105	0.015	1.345
V$EVX1_01_#1.01	0.0137	0.003	-0.691	0.009	-1.33	0.082	-0.778	0.034	1.3437
V$VAX2_01_#1.01	0.125	0.001	-1.11	0.015	-1.19	0.044	-0.87	0.038	1.315
V$PKNOX2_01_#1.01	-1.1	0.087	0.205	0.004	-0.874	0.189	-0.647	0.434	1.305
V$GBX1_01_#1.01	-0.115	0.002	-1.2	0.023	-1.42	0.11	-0.934	0.057	1.305
V$GSH2_01_#1.01	0.0537	0.002	-0.901	0.014	-1.25	0.049	-0.321	0.018	1.3037
V$OCT2_01_#1.01	-0.204	0.008	-0.684	0.012	-1.5	0.248	-0.577	0.082	1.296
V$IPF1_06_#1.01	0.00699	0.002	-0.429	0.008	-1.27	0.083	-0.204	0.025	1.27699
V$TGIF2_01_#1.01	-0.761	0.036	0.499	0.003	-0.587	0.097	-0.0542	0.189	1.26
V$CDX2_01_#1.01	0.71	0.003	-0.515	0.012	-0.212	0.017	0.0819	0.027	1.225
V$GATA6_01_#69	-2.22	0.005	-3.43	0.694	-2.58	0.248	-2.43	0.076	1.21
V$NKX25_03_#1.01	-0.975	0.045	0.224	0.004	-0.791	0.114	-0.204	0.126	1.199
V$HNF1B_01_#1	-0.515	0.005	0.566	0.001	-0.22	0.009	0.678	0.008	1.193
V$HOXB8_01_#1.01	0.943	0.001	-0.243	0.006	-0.231	0.011	-0.122	0.019	1.186
V$POU6F1_03_#1.01	-0.121	0.006	-1.2	0.034	-1.3	0.151	-1.05	0.145	1.179
V$LHX61_02_#1.01	-0.248	0.004	-1.05	0.012	-1.42	0.088	-0.884	0.032	1.172
V$RHOX11_01_#1	-0.62	0.011	0.0238	0.004	-1.14	0.103	-0.895	0.162	1.1638
V$OG2_02_#1.01	-0.385	0.004	-1.1	0.014	-1.53	0.145	-1.02	0.06	1.145
V$RHOX11_02_#1.01	-0.726	0.014	-0.00371	0.005	-1.14	0.095	-0.877	0.138	1.13629
V$POU2F3_01_#1	-0.393	0.009	-0.714	0.014	-1.51	0.263	-0.816	0.12	1.117
V$PBX1_04_#1.01	0.801	0.002	-0.156	0.005	-0.142	0.015	-0.269	0.07	1.07
V$HB9_01_#1	-0.597	0.005	-1.45	0.026	-1.66	0.161	-1.24	0.064	1.063
V$CDX1_01_#1	0.696	0.003	-0.206	0.005	-0.363	0.018	0.0918	0.026	1.059
V$HBP1_Q2_#5	-0.258	0.01	-1.31	0.071	-0.604	0.047	-1.29	0.144	1.052
V$OTX3_01_#1.01	-1.2	0.018	-0.573	0.004	-0.981	0.045	-1.61	0.265	1.037
V$IRX3_01_#1.01	-0.0246	0.007	-0.376	0.007	-1.06	0.092	-0.567	0.079	1.0354
V$IRX4_01_#1.01	0.434	0.004	-0.0731	0.006	-0.584	0.036	-0.164	0.051	1.018
V$OCTAMER_01_#1.01	-0.434	0.008	-0.583	0.013	-1.45	0.188	-1	0.126	1.016
V$POU6F1_02_#1.01	-0.405	0.009	-1.15	0.033	-1.42	0.219	-1.27	0.274	1.015
V$DLX7_01_#1	0.146	0.003	-0.855	0.012	0.00279	0.008	-0.567	0.028	1.001
V$DLX2_01_#1	-0.034	0.003	-0.703	0.012	-1.02	0.037	-0.2	0.021	0.986
V$LHX4_01_#1.01	-0.202	0.006	-0.979	0.017	-1.18	0.069	-0.764	0.054	0.978
V$GSC_01_#1.01	-1.01	0.01	-0.7	0.007	-0.633	0.016	-1.61	0.243	0.977
V$DLX3_01_#1.01	0.0287	0.004	-0.946	0.015	-0.326	0.012	-0.606	0.031	0.9747
V$IRX2_01_#1.01	-0.0347	0.007	-0.181	0.006	-0.994	0.087	-0.421	0.072	0.9593
V$IRX5_01_#1.01	0.117	0.005	0.0221	0.004	-0.835	0.056	-0.213	0.058	0.952
V$OBOX6_01_#1.01	-0.756	0.003	-1.07	0.007	-1.08	0.031	-1.67	0.149	0.914
V$HOMEZ_01_#1.01	-0.117	0.005	-0.115	0.003	-1.01	0.04	-0.74	0.035	0.895
V$HOXC13_01_#1.01	-0.495	0.006	-0.534	0.009	-1.39	0.107	-0.677	0.053	0.895
V$HOXD11_01_#1.01	-1.13	0.009	-0.446	0.006	-1.34	0.044	-1.01	0.034	0.894
V$IRX3_02_#1.01	-0.136	0.007	-0.348	0.006	-1.03	0.079	-0.655	0.09	0.894
V$HOXC9_01_#1.01	0.219	0.003	-0.674	0.009	-0.116	0.008	-0.178	0.028	0.893
V$PAX2_01_#32	-1.32	0.008	-1.52	0.018	-0.752	0.016	-1.64	0.046	0.888
V$MSX2_01_#1.01	-0.6	0.007	-1.43	0.038	-0.547	0.015	-1.25	0.118	0.883
V$NKX11_01_#1.01	-0.741	0.005	-1.42	0.024	-1.6	0.177	-1.18	0.092	0.859
V$HMBOX1_01_#1.01	-0.531	0.013	0.0734	0.003	-0.771	0.035	-0.0629	0.027	0.8444
V$EVX2_01_#1	-1.02	0.005	-1.69	0.04	-1.85	0.211	-1.51	0.091	0.83
V$IRXB3_01_#1.01	-0.128	0.009	-0.0252	0.006	-0.842	0.055	-0.48	0.067	0.8168
V$DUXL_01_#1.01	-0.423	0.004	-0.275	0.004	-1.09	0.058	-0.459	0.036	0.815
V$CDP_04_#1.01	-0.265	0.005	-0.449	0.003	-0.655	0.017	-1.06	0.107	0.795
V$BARX1_01_#1.01	-0.115	0.005	-0.625	0.009	-0.877	0.037	-0.602	0.058	0.762
V$GBX2_01_#1.01	-0.724	0.006	-1.48	0.036	-1.28	0.064	-1.2	0.069	0.756
V$NKX32_02_#1.01	-0.652	0.015	-0.159	0.005	-0.547	0.034	0.101	0.04	0.753
V$HNF1_02_#1.01	0.621	0.002	-0.0569	0.004	-0.129	0.006	0.48	0.012	0.75
V$HOXD12_01_#1.01	-1.44	0.013	-0.907	0.008	-1.64	0.097	-1.35	0.051	0.733
V$HOXC10_01_#1.01	-1.2	0.011	-0.661	0.004	-0.987	0.021	-0.485	0.015	0.715
V$OTX1_01_#1.01	-0.514	0.007	-0.638	0.012	-0.965	0.067	-1.22	0.194	0.706
V$HOXB6_01_#1.01	-0.757	0.006	-0.701	0.007	-1.33	0.074	-0.633	0.035	0.697
V$HOXA11_01_#1	-1.09	0.011	-0.425	0.003	-0.73	0.014	-0.469	0.017	0.665
V$PITX2_01_#1	-0.717	0.009	-0.66	0.012	-0.898	0.051	-1.32	0.236	0.66
V$HDX_01_#1.01	-0.0493	0.004	-0.28	0.007	-0.514	0.036	0.143	0.048	0.657
V$CDXA_02_#36	-1.41	0.001	-1.99	0.056	-1.79	0.076	-1.84	0.086	0.58
V$LHX8_01_#1.01	-1.12	0.008	-1.51	0.029	-1.63	0.162	-1.4	0.117	0.51
V$HOXC11_01_#1.01	-0.911	0.009	-0.555	0.004	-0.828	0.017	-0.417	0.015	0.494
V$ISX_01_#1.01	-1.09	0.008	-1.56	0.044	-1.45	0.126	-1.22	0.096	0.47
V$DLX5_01_#1	-1.09	0.008	-1.46	0.029	-1.48	0.114	-1.02	0.058	0.46
V$HOXC12_01_#1.01	-1.64	0.018	-1.18	0.01	-1.61	0.098	-1.28	0.053	0.46
V$E2F_Q2_#16	-2.53	0.001	-2.19	0	-2.08	0.007	-2.14	0.002	0.45
V$ZF5_01_#19	-2.44	0.012	-2.01	0.006	-2.14	0.033	-2.03	0.009	0.43
V$EN1_01_#10	-1.93	0.004	-2.32	0.224	-2.07	0.361	-2.05	0.259	0.39
V$CDP_03_#1.01	-0.278	0.005	-0.582	0.011	-0.578	0.015	-0.371	0.04	0.304

## Sheet: UC1
Time (min)	0		60		120		240
Motif	Score	p value	Score	p value	Score	p value	Score	p value	MaxScoreDifference
V$CREBP1_Q2_#7	15.4	0	-1.31	0.024	-0.181	0.01	0.299	0.001	16.71
V$CREBP1CJUN_01_#43	15	0	-0.924	0.022	0.0879	0.016	-1.07	0.036	16.07
V$ATF3_Q6_#11	13.5	0	0.202	0.017	3.16	0	-2.13	0.178	15.63
V$ATF_B_#12.86	13.2	0	-2.18	0.061	-0.272	0.017	0.348	0.004	15.38
V$CREB_01_#29	13.9	0	-1.35	0.032	-0.904	0.033	-1.27	0.036	15.25
V$CREB_Q4_01_#40	14.2	0	0.108	0.005	0.803	0.004	-0.947	0.032	15.147
V$CREB_Q2_01_#28	13.9	0	-1.21	0.018	0.875	0.003	-1.03	0.028	15.11
V$CREB_Q4_#20	12.3	0	-1.91	0.056	0.233	0.008	-2.12	0.079	14.42
V$CREBATF_Q6_#60	13.2	0	-1.11	0.018	-0.278	0.012	-0.691	0.011	14.31
V$NANOG_02_#500	-0.554	0.422	9.35	0.002	-2.96	0.803	-1.36	0.383	12.31
V$SRF_01_#33	-6.19	0.212	2.27	0.002	-7.42	0.325	-9.76	0.864	12.03
V$ATF_01_#25	9.91	0	-2.11	0.045	-0.986	0.017	-0.136	0.007	12.02
V$TATA_01_#389	9.45	0	-2.53	0.153	0.523	0.006	-1.51	0.059	11.98
V$CREB_Q2_#15	8.21	0	-2.55	0.069	-0.787	0.023	-2.77	0.157	10.98
V$NFY_01_#164	2.87	0.003	2.17	0.001	-7.6	0.998	-2.17	0.189	10.47
V$NFY_Q6_01_#41	4.66	0	-0.762	0.05	-5.56	1	-2.37	0.263	10.22
V$MEF2_04_#100	0.627	0.001	-0.819	0.003	-9.46	0.323	-8.17	0.228	10.087
V$ATF1_Q6_#9	7.11	0	-1.87	0.086	-1.61	0.126	-2.77	0.365	9.88
V$CREB_02_#16	6.14	0	-3.63	0.3	-0.572	0.011	-1.16	0.032	9.77
V$STAF_01_#100	-5.49	0.45	-7.12	0.745	2.61	0.003	1.22	0.007	9.73
V$SMAD1_01_#500	0.767	0.376	7.28	0.007	-2.13	0.772	-0.508	0.371	9.41
V$SP1_Q4_01_#170	8.69	0.002	4.43	0.033	1.16	0.094	-0.546	0.351	9.236
V$TBP_01_#47	7.89	0	-1.29	0.038	-1.12	0.047	-0.0299	0.013	9.18
V$STAT3STAT3_Q3_#5	-0.311	0.057	-3.46	0.633	0.585	0.016	5.7	0	9.16
V$SP1_Q6_#108	8.18	0.001	3.22	0.04	2.45	0.028	-0.759	0.28	8.939
V$GC_01_#274	7.16	0.006	3.34	0.043	1.93	0.06	-1.65	0.597	8.81
V$SP1_Q2_01_#103	9.3	0.005	5.33	0.036	1.4	0.11	0.551	0.276	8.749
V$YY1_02_#11	-4.64	0.991	-4.26	0.853	4.08	0.001	-4.48	0.952	8.72
V$VJUN_01_#24	4.74	0	-3.81	0.115	-1.34	0.024	-0.896	0.023	8.55
V$TATA_C_#13.37	5.01	0	-3.14	0.527	0.336	0.03	-3.51	0.779	8.52
V$PU1_Q4_#31	6.8	0.021	-1.68	0.614	6.82	0.004	0.227	0.256	8.5
V$SP1SP3_Q4_#15	8.22	0.002	4.95	0.014	-0.255	0.147	0.363	0.159	8.475
V$SP1_Q6_01_#235	7.44	0.004	5.33	0.01	1.97	0.031	-0.72	0.331	8.16
V$NRSE_B_#6	-4.89	0.602	2.33	0.006	-4.22	0.357	-5.73	0.863	8.06
V$SP4_Q5_#14	4.46	0.035	7.32	0.003	1.02	0.072	-0.547	0.29	7.867
V$TBP_Q6_#20	6.17	0	-1.53	0.1	-0.606	0.045	-1.61	0.186	7.78
V$PU1_01_#53	2.5	0.013	-3.4	0.596	4.28	0	1.88	0.015	7.68
V$FRA1_Q5_#24	3.38	0.002	6.66	0	-0.995	0.196	0.453	0.045	7.655
V$SRF_Q5_02_#54	-1.86	0.1	2.77	0	4.04	0.001	-3.51	0.3	7.55
V$MTATA_B_#12	3.76	0	-3.77	0.366	-1.73	0.071	-3.14	0.272	7.53
V$ETS_Q6_#81	7.92	0.029	1.35	0.37	7.95	0	8.64	0.003	7.29
V$NFKAPPAB65_01_#18	-1.84	0.247	0.0407	0.03	0.686	0.024	5.37	0	7.21
V$AP1_C_#12.16	0.598	0.048	4.97	0	-2.22	0.496	-0.444	0.119	7.19
V$ATF4_Q2_#7	3.91	0	-1.69	0.054	-1.44	0.103	-3.28	0.681	7.19
V$IRF7_01_#28	-1.54	0.137	-3.95	0.57	3.18	0.003	-3.14	0.425	7.13
V$STAT1_02_#101	2.25	0.01	-2.08	0.393	4.78	0	2.87	0.002	6.86
V$NFY_Q6_#20	2.11	0.007	-0.073	0.024	-4.73	0.997	-2.9	0.512	6.84
V$T3R_01_#17	1.72	0.004	-3.49	0.345	3.33	0.002	-2.46	0.19	6.82
V$FREAC7_01_#23	3	0.003	0.301	0.019	-3.79	0.638	-3.75	0.66	6.79
V$CDXA_01_#19	4.91	0	-1.66	0.065	-1.41	0.162	-0.994	0.064	6.57
V$PAX2_02_#37	5.02	0	-0.259	0.071	-0.124	0.078	-1.52	0.65	6.54
ATF3_ChIPSeq_#171	2.87	0.002	4.48	0	-2.04	0.298	0.127	0.054	6.52
V$CREL_01_#17	-0.577	0.15	-1.66	0.224	-0.491	0.105	4.79	0	6.45
V$SEF1_C_#8.13	-0.313	0.01	-6.68	0.922	-2.29	0.06	-2.2	0.053	6.367
V$ELF1_Q5_#14	6.3	0.086	1.85	0.332	6.04	0.003	8.15	0.006	6.3
V$AP1_Q4_01_#119	1.12	0.023	4.23	0	-2	0.544	0.297	0.058	6.23
V$PAX8_01_#35	4.05	0	-1.76	0.107	-2.14	0.632	-1.41	0.145	6.19
V$RBPJK_01_#32	-2.48	0.408	-4.84	0.972	1.28	0.007	-1.19	0.091	6.12
V$AP1_Q6_01_#130	1.45	0.016	4	0	-2.08	0.569	-0.354	0.109	6.08
V$NFKB_Q6_01_#75	-2.75	0.647	-0.257	0.087	3.33	0.005	-0.00277	0.09	6.08
V$SP1_01_#11	5.4	0.004	-0.369	0.285	-0.0302	0.14	-0.663	0.395	6.063
V$STAF_02_#10	-1.96	0.35	-2.63	0.379	3.3	0.004	1.38	0.026	5.93
V$HNF1_Q6_01_#51	-2.59	0.343	2.36	0.002	-2.9	0.372	-3.43	0.548	5.79
V$BACH2_01_#26	2.61	0	2.09	0	-3.18	0.487	-1.44	0.086	5.79
V$CDXA_02_#36	3.87	0	-1.92	0.038	-1.5	0.074	-0.98	0.014	5.79
V$PEA3_Q6_#10	4.82	0.003	-0.899	0.303	3.61	0.001	3.12	0.01	5.719
V$STAT3_01_#100.1	-2.34	0.015	-7.56	0.18	-4.95	0.043	-1.92	0.007	5.64
V$GABPALPHA_Q4_#44	4.67	0.026	0.944	0.114	6.2	0	6.56	0.002	5.616
V$HOXA13_01_#10	2.73	0	-2.86	0.416	-1.42	0.073	-2.02	0.194	5.59
V$EGR2_01_#100.1	-1.11	0.007	-2.23	0.017	-6.63	0.574	-1.59	0.011	5.52
V$PU1_Q6_#14	6.27	0.101	0.847	0.494	6.33	0.009	3.59	0.11	5.483
V$ELK1_02_#31	-1.95	0.331	-1.86	0.177	3.47	0	1.8	0.005	5.42
V$BARHL2_01_#1.01	3.67	0	-0.664	0.025	-1.46	0.222	-1.71	0.356	5.38
V$ELF1_Q6_#8	5.11	0.02	-0.227	0.26	4.18	0.007	1.34	0.131	5.337
V$CDX2_Q5_01_#20	3.98	0	0.533	0.003	-1.32	0.092	-1.18	0.082	5.3
V$ZBED6_01_#534	2.43	0.004	-2.75	0.527	-2.85	0.676	-1.07	0.182	5.28
V$SRF_C_#12.86	-0.625	0.037	1.37	0.004	0.0933	0.023	-3.78	0.483	5.15
V$HOXB13_01_#1.01	3.47	0.001	-1.01	0.046	-1.16	0.123	-1.67	0.364	5.14
V$ETF_Q6_#13	3.23	0.001	-0.507	0.038	1.16	0.003	-1.89	0.331	5.12
V$HOXD13_01_#1.01	3.42	0.001	-0.667	0.03	-0.971	0.102	-1.68	0.393	5.1
V$SRF_02_#500	1.78	0.018	0.742	0.02	2.38	0.006	-2.68	0.291	5.06
V$TAXCREB_01_#17	-1.31	0.008	-6.37	0.932	-5.23	0.582	-5.1	0.503	5.06
V$SRY_01_#23	2.63	0.003	-0.863	0.153	-1.55	0.55	-2.41	0.958	5.04
V$PIT1_Q6_#17	2.61	0.008	-2.36	0.24	-0.991	0.085	-2.35	0.315	4.97
V$MIZF_01_#20	-4.08	0.152	-4.09	0.07	-4.33	0.263	0.62	0	4.95
V$ISL2_01_#1.01	3.18	0	-0.89	0.027	-1.63	0.34	-1.73	0.402	4.91
V$HOXC13_01_#1.01	3.06	0.001	-1.23	0.041	-1.25	0.114	-1.82	0.408	4.88
V$HOXB9_01_#1.01	3.15	0.001	-0.831	0.043	-1.3	0.196	-1.68	0.439	4.83
V$NFE2_01_#9	2.38	0.01	1.43	0.012	-2.41	0.475	-2.17	0.422	4.79
V$EGR3_01_#100.1	-2.03	0.01	-3.57	0.038	-6.81	0.352	-2.52	0.023	4.78
V$STAT3_02_#101	3.73	0.006	-0.956	0.551	2.48	0.002	2.99	0.001	4.686
V$P300_01_#16	3.06	0.01	-1.62	0.428	-0.959	0.245	-1.16	0.342	4.68
V$HOXA13_03_#1.01	2.77	0.001	-1.5	0.049	-1.35	0.115	-1.88	0.395	4.65
V$POU6F1_01_#16	-3.59	0.302	-4.07	0.356	-3.72	0.322	0.564	0.006	4.634
V$EGR1_01_#100.1	-1.22	0.007	-2.01	0.017	-5.43	0.248	-0.82	0.004	4.61
V$HIF1_Q5_#12	-0.669	0.001	-5.22	0.963	-4.25	0.687	-4.48	0.795	4.551
V$AP1_Q6_#56	1.85	0.01	2.48	0.005	-2.07	0.5	-0.759	0.147	4.55
V$RELBP52_01_#172	-2.03	0.254	-2.72	0.3	1.75	0.008	0.11	0.038	4.47
V$E4F1_Q6_#5	1.11	0.001	-3.36	0.278	-2.69	0.238	-2.33	0.109	4.47
V$NKX29_01_#1.01	2.77	0.003	-0.901	0.049	-1.63	0.482	-1.62	0.438	4.4
V$NKX23_01_#1.01	2.39	0.002	-1.88	0.327	-2	0.884	-1.76	0.65	4.39
V$CDX_Q5_#13	-0.465	0.047	1.65	0.002	-2.72	0.35	-2.39	0.225	4.37
V$MSX3_01_#1.01	2.73	0.001	-0.876	0.025	-1.64	0.3	-1.62	0.273	4.37
V$TFIIA_Q6_#5	1.69	0.003	-2.64	0.562	1.09	0.013	-0.602	0.079	4.33
V$ATF6_01_#20	0.617	0.001	-3.56	0.155	-3.09	0.154	-2.11	0.055	4.177
V$PITX1_01_#1.01	2.32	0.002	-1.83	0.246	-1.35	0.234	-1.68	0.462	4.15
V$BARHL1_01_#1.01	2.41	0.001	-1.02	0.034	-1.73	0.405	-1.66	0.333	4.14
V$OBOX5_01_#1.01	2.4	0.002	-1.72	0.146	-1.39	0.219	-1.44	0.208	4.12
V$NKX32_02_#1.01	2.41	0.001	-1.43	0.104	-1.7	0.603	-1.59	0.467	4.11
V$CREBP1_01_#47	-0.14	0.001	-4.24	0.134	-3.07	0.066	-3.86	0.116	4.1
V$DEAF1_01_#23	-0.258	0.004	-4.34	0.21	-2.41	0.054	-3.66	0.162	4.082
V$AP1FJ_Q2_#17	2.13	0.008	-1.13	0.168	-1.94	0.517	-1.44	0.302	4.07
V$SRF_Q5_01_#29	-0.434	0.032	-0.337	0.031	1.71	0.005	-2.35	0.166	4.06
V$OBOX5_02_#1	2.16	0.002	-1.85	0.176	-1.29	0.163	-1.49	0.215	4.01
V$GATA3_03_#26	-1.63	0.138	0.0888	0.005	-3.85	0.884	-3.91	0.901	3.9988
V$STAT1_03_#101	3.38	0.002	-0.604	0.131	1.16	0.007	1.65	0.011	3.984
V$LMX1_01_#1.01	2.06	0.001	-0.975	0.036	-1.23	0.095	-1.92	0.337	3.98
V$HOXD10_01_#1.01	2.41	0.002	-0.664	0.03	-1.03	0.1	-1.56	0.274	3.97
V$XFD2_01_#6	-0.634	0.075	1.23	0.008	-2.73	0.485	-2.55	0.415	3.96
V$CETS1P54_02_#40	-1.29	0.396	-1.54	0.323	2.42	0.005	1.74	0.018	3.96
V$HOXA13_02_#1.01	2.42	0	-1.41	0.049	-0.971	0.05	-1.52	0.404	3.94
V$TST1_01_#6	1.69	0.002	-2.17	0.147	0.135	0.011	-0.974	0.051	3.86
V$OTX_Q1_#10	0.709	0.002	-3.06	0.398	-1.18	0.031	-3.15	0.788	3.859
V$LMX1B_01_#1.01	1.92	0.004	-0.786	0.03	-1.23	0.102	-1.93	0.344	3.85
V$SRF_Q6_#21	-1.09	0.044	0.619	0.006	0.631	0.017	-3.21	0.303	3.841
V$OTX1_01_#1.01	1.99	0.003	-1.85	0.182	-1.53	0.275	-1.56	0.245	3.84
V$HOXA9_01_#1.01	2.04	0.003	-0.825	0.029	-1.35	0.172	-1.75	0.384	3.79
V$BRN3C_01_#1.01	1.81	0.001	-0.945	0.027	-1.73	0.321	-1.97	0.443	3.78
V$NKX52_01_#1.01	2.06	0.002	-1.18	0.048	-1.64	0.313	-1.72	0.343	3.78
V$NKX3A_02_#1.01	2.19	0.004	-1.23	0.095	-1.59	0.49	-1.55	0.417	3.78
V$HMX3_02_#1.01	2.04	0.002	-1.17	0.046	-1.58	0.284	-1.72	0.338	3.76
V$AP1_01_#47	2.3	0.005	1.99	0.007	-1.44	0.266	-0.82	0.148	3.74
V$DBX1_01_#1.01	2.16	0.002	-0.235	0.017	-1.32	0.166	-1.56	0.262	3.72
V$CDX2_01_#1.01	1.93	0.003	-1.29	0.065	-1.46	0.221	-1.74	0.404	3.67
V$CEBPDELTA_Q6_#16	-3.51	0.837	0.15	0.003	-2.63	0.39	-1.35	0.077	3.66
V$LIM1_01_#1.01	1.66	0.004	-1.08	0.036	-1.48	0.157	-1.97	0.35	3.63
V$HOXA10_01_#1.01	1.77	0.004	-0.909	0.038	-1.12	0.102	-1.81	0.441	3.58
V$CPHX_01_#1.01	1.43	0	-1.88	0.254	-1.51	0.363	-2.12	0.872	3.55
V$CDX1_01_#1	1.73	0.004	-1.29	0.057	-1.44	0.194	-1.81	0.425	3.54
V$BRN4_01_#1.01	1.57	0.005	-0.846	0.025	-1.65	0.228	-1.95	0.336	3.52
V$PBX1_04_#1.01	1.9	0.002	-1.14	0.056	-1.53	0.377	-1.62	0.393	3.52
V$NCX_02_#1.01	1.84	0.003	-0.208	0.015	-1.6	0.241	-1.67	0.251	3.51
V$PIT1_01_#1.01	1.59	0.003	-0.878	0.026	-1.6	0.2	-1.91	0.322	3.5
V$DBX2_01_#1.01	1.69	0.002	-1.07	0.036	-1.56	0.229	-1.81	0.352	3.5
V$OBOX3_01_#1.01	1.4	0.003	-2.08	0.327	-1.26	0.151	-1.67	0.352	3.48
V$HOXA11_01_#1	1.43	0.001	-1.4	0.034	-1.76	0.283	-2.04	0.463	3.47
V$HOXC10_01_#1.01	1.43	0.001	-1.53	0.041	-1.77	0.292	-2.02	0.459	3.45
V$LHX3_02_#1.01	1.42	0.006	-1.12	0.039	-1.5	0.157	-1.99	0.364	3.41
V$HB24_01_#1	1.56	0.001	-1.18	0.036	-1.27	0.1	-1.84	0.364	3.4
V$OBOX2_01_#1.01	1.37	0.008	-2.03	0.314	-1.22	0.152	-1.68	0.38	3.4
V$LHX5_01_#1.01	1.47	0.005	-1.16	0.041	-1.43	0.137	-1.92	0.326	3.39
V$ZF5_B_#17	-0.266	0.001	-3.65	0.841	-2.26	0.214	-2.74	0.439	3.384
V$NKX63_01_#1.01	1.6	0.002	-1.1	0.042	-1.47	0.16	-1.75	0.265	3.35
V$CREB_Q3_#53	0.475	0	-2.83	0.133	-2.08	0.149	-1.33	0.021	3.305
V$HMX1_02_#1.01	1.57	0.002	-1.4	0.065	-1.69	0.366	-1.65	0.305	3.26
V$HOXB7_01_#1.01	1.32	0.001	-1.68	0.079	-1.77	0.33	-1.94	0.423	3.26
V$OTX2_01_#1.01	1.45	0.003	-1.81	0.147	-1.57	0.294	-1.57	0.243	3.26
V$DOBOX5_01_#1.01	1.32	0.003	-1.86	0.187	-1.53	0.28	-1.56	0.269	3.18
V$GATA1_02_#20	-0.301	0.005	-3.48	0.456	-2.25	0.163	-2.76	0.316	3.179
V$EN1_02_#1.01	1.28	0.001	-1.34	0.04	-1.88	0.42	-1.74	0.257	3.16
V$TST1_02_#1.01	1.24	0.008	-0.746	0.02	-1.69	0.241	-1.91	0.318	3.15
V$HOXC11_01_#1.01	1.13	0.001	-1.41	0.031	-1.74	0.259	-2.01	0.422	3.14
V$PITX2_01_#1	1.41	0.003	-1.72	0.136	-1.51	0.273	-1.71	0.374	3.13
V$HOXC12_01_#1.01	1.06	0.002	-1.65	0.049	-1.81	0.245	-2.06	0.369	3.12
V$PAX8_B_#23	0.475	0.009	-1.46	0.07	-2.64	0.827	-1.9	0.273	3.115
V$OBOX1_01_#1.01	1.16	0.008	-1.91	0.243	-1.38	0.201	-1.79	0.482	3.07
V$STAT6_01_#101	1.93	0.009	-1.12	0.167	-0.253	0.069	0.623	0.019	3.05
V$HOMEZ_01_#1.01	1	0.004	-1.08	0.025	-1.32	0.085	-2.03	0.477	3.03
V$LHX9_01_#1.01	1.13	0.001	-1.4	0.043	-1.89	0.386	-1.87	0.296	3.02
V$IRX4_01_#1.01	1.21	0.005	-1.31	0.083	-1.46	0.297	-1.78	0.525	2.99
V$PSX1_01_#1.01	1.11	0.004	-1.55	0.065	-1.65	0.257	-1.88	0.372	2.99
V$OCT1_06_#6	-0.236	0.045	-2.2	0.261	0.77	0.007	-1.75	0.245	2.97
V$UNCX4.1_01_#1.01	1.05	0.002	-1.43	0.041	-1.6	0.175	-1.91	0.282	2.96
V$AP2_Q6_#13	0.625	0.01	-2.33	0.174	-1.09	0.036	-1.61	0.102	2.955
V$NKX61_02_#1.01	1.1	0.002	-1.23	0.036	-1.58	0.205	-1.85	0.323	2.95
V$TAXCREB_02_#5	0.0164	0.004	-2.93	0.081	-2.69	0.108	-1.22	0.027	2.9464
V$OBOX6_01_#1.01	0.852	0.002	-2.09	0.123	-1.68	0.199	-2.06	0.488	2.942
V$NKX61_03_#1.01	1.17	0.004	-1.16	0.043	-1.4	0.131	-1.76	0.248	2.93
V$OCTAMER_01_#1.01	1.14	0.007	-1.38	0.066	-1.42	0.223	-1.79	0.449	2.93
V$BCL6_01_#22	0.213	0.301	1.69	0.03	2.23	0.01	-0.681	0.298	2.911
V$PAX6_02_#1.01	1.06	0.004	-0.97	0.02	-1.66	0.273	-1.85	0.347	2.91
V$GSC_01_#1.01	1.03	0.003	-1.88	0.112	-1.68	0.3	-1.86	0.394	2.91
V$HOXA7_03_#1.01	0.973	0.001	-1.93	0.109	-1.73	0.291	-1.83	0.302	2.903
V$HOXD11_01_#1.01	0.898	0.002	-1.37	0.025	-1.69	0.19	-2	0.341	2.898
V$NRF2_01_#7	0.169	0.079	-0.667	0.085	1.74	0.012	2.23	0.007	2.897
V$OCTAMER_02_#1.01	1	0.003	-0.984	0.022	-1.66	0.227	-1.89	0.306	2.89
V$CART1_03_#1.01	1.1	0.003	-1.42	0.04	-1.56	0.169	-1.76	0.218	2.86
V$PAX7_01_#1.01	1.31	0.003	-1.16	0.035	-1.5	0.191	-1.54	0.19	2.85
V$OCT1_08_#1.01	1.05	0.004	-0.829	0.025	-1.55	0.207	-1.79	0.304	2.84
V$VAX2_01_#1.01	0.957	0.002	-1.78	0.087	-1.85	0.394	-1.88	0.346	2.837
V$PROP1_02_#1.01	1.12	0.003	-1.38	0.052	-1.47	0.15	-1.71	0.217	2.83
V$NKX22_02_#1.01	1.23	0.009	-1.25	0.121	-1.59	0.625	-0.609	0.079	2.82
V$MSX1_02_#1.01	1.03	0.003	-1.3	0.041	-1.79	0.342	-1.7	0.243	2.82
V$OTX3_01_#1.01	0.934	0.004	-1.73	0.09	-1.57	0.232	-1.86	0.419	2.794
V$HOXC4_01_#1.01	0.995	0.004	-1.44	0.051	-1.64	0.197	-1.79	0.232	2.785
V$AHRHIF_Q6_#47	-1.44	0.006	-4.21	0.51	-2.81	0.144	-4.22	0.709	2.78
V$PMX2B_01_#1.01	1.01	0.002	-1.38	0.042	-1.67	0.216	-1.76	0.228	2.77
V$LBX2_01_#1.01	1.02	0.006	-1.5	0.06	-1.69	0.294	-1.74	0.275	2.76
V$E2F1_Q6_#27	-1.48	0.006	-4.18	0.723	-1.93	0.03	-2.61	0.105	2.7
V$PMX2A_01_#1.01	0.789	0.001	-1.44	0.04	-1.9	0.404	-1.77	0.249	2.689
V$HOXA7_02_#1.01	1.05	0.004	-1.53	0.063	-1.53	0.171	-1.6	0.174	2.65
V$SHOX2_01_#1.01	0.93	0.004	-1.37	0.036	-1.65	0.222	-1.72	0.229	2.65
V$E2F1_Q3_#13	-0.824	0	-3.47	0.608	-1.85	0.037	-2.25	0.093	2.646
V$ALX4_02_#1.01	0.794	0.002	-1.57	0.044	-1.74	0.233	-1.83	0.229	2.624
V$HOXD12_01_#1.01	0.564	0.004	-1.55	0.031	-1.68	0.162	-2.03	0.318	2.594
V$ESX1_01_#1.01	0.807	0.007	-1.47	0.053	-1.78	0.29	-1.76	0.235	2.587
V$AP1_Q2_01_#46	1.59	0.006	-0.0518	0.04	-0.991	0.191	-0.679	0.115	2.581
V$HOXC5_01_#1.01	0.684	0.006	-1.16	0.029	-1.84	0.321	-1.88	0.287	2.564
V$HOXC6_01_#1.01	0.921	0.006	-1.32	0.053	-1.56	0.194	-1.64	0.202	2.561
V$DLX1_01_#1.01	0.62	0.004	-1.93	0.106	-1.76	0.314	-1.64	0.189	2.55
V$CART1_02_#1	0.571	0.003	-1.53	0.043	-1.83	0.287	-1.97	0.333	2.541
V$ARX_01_#1.01	0.666	0.006	-1.76	0.074	-1.87	0.343	-1.86	0.288	2.536
V$HOXB4_01_#1.01	0.715	0.007	-1.4	0.051	-1.73	0.26	-1.77	0.233	2.485
V$HOXC8_01_#1.01	0.84	0.004	-1.62	0.07	-1.63	0.232	-1.61	0.192	2.47
V$RHOX11_02_#1.01	0.804	0.007	-1.33	0.06	-1.66	0.476	-1.57	0.349	2.464
V$HOXB8_01_#1.01	0.813	0.006	-1.5	0.07	-1.65	0.27	-1.58	0.203	2.463
V$HOXC9_01_#1.01	0.588	0.009	-1.46	0.067	-1.7	0.372	-1.86	0.491	2.448
V$DUXL_01_#1.01	0.479	0.008	-1.89	0.166	-1.94	0.605	-1.96	0.546	2.439
V$HOXA3_01_#14	-0.193	0	-2.61	0.637	-1.48	0.077	-1.41	0.061	2.417
V$BARX2_01_#1.01	0.573	0.008	-1.26	0.042	-1.83	0.432	-1.71	0.288	2.403
V$OTP_01_#1.01	0.623	0.005	-1.4	0.04	-1.78	0.244	-1.73	0.194	2.403
V$CNOT3_01_#50	-2.86	0.077	-2.48	0.018	-0.493	0.002	-2.89	0.07	2.397
V$RHOX11_01_#1	0.74	0.008	-1.33	0.068	-1.64	0.48	-1.44	0.278	2.38
V$MSX2_01_#1.01	0.338	0.008	-1.05	0.017	-2.03	0.63	-1.69	0.265	2.368
V$DLX2_01_#1	0.596	0.004	-1.64	0.078	-1.76	0.372	-1.51	0.176	2.356
V$HDX_01_#1.01	0.85	0.008	-1.44	0.134	-1.03	0.116	-1.5	0.406	2.35
V$CDP_03_#1.01	0.329	0.01	-2	0.207	-1.71	0.41	-1.8	0.439	2.329
V$HOXB3_01_#1.01	0.542	0.008	-1.43	0.062	-1.78	0.47	-1.77	0.42	2.322
V$VSX1_01_#1.01	0.554	0.009	-1.19	0.029	-1.76	0.262	-1.71	0.217	2.314
V$DLX7_01_#1	0.419	0.006	-1.88	0.085	-1.64	0.206	-1.67	0.178	2.299
V$HOXA4_01_#1.01	0.529	0.008	-1.39	0.045	-1.73	0.24	-1.75	0.216	2.279
V$EN2_01_#1.01	0.374	0.008	-1.67	0.068	-1.9	0.469	-1.89	0.374	2.274
V$DLX3_01_#1.01	0.41	0.006	-1.86	0.085	-1.55	0.155	-1.63	0.165	2.27
V$PXRRXR_02_#1	0.743	0	-1.51	0.316	-0.473	0.012	-1.2	0.672	2.253
V$HOXA3_02_#1	0.317	0.003	-1.89	0.091	-1.89	0.46	-1.74	0.26	2.207
V$HMGIY_01_#37	0.521	0.004	-1.68	0.045	-1.09	0.067	-0.98	0.029	2.201
V$LHX61_01_#1.01	0.344	0.008	-1.52	0.052	-1.77	0.313	-1.85	0.311	2.194
V$HOXD3_01_#1.01	0.524	0.008	-1.58	0.079	-1.67	0.362	-1.63	0.301	2.194
V$MOX1_01_#1.01	0.306	0.008	-1.86	0.127	-1.78	0.458	-1.45	0.164	2.166
V$PAX4_05_#1.01	0.335	0.007	-1.55	0.048	-1.54	0.159	-1.83	0.264	2.165
V$HB9_01_#1	0.125	0.003	-1.92	0.108	-2.03	0.584	-1.91	0.371	2.155
V$LH2_01_#1	0.174	0.01	-1.21	0.027	-1.97	0.521	-1.81	0.311	2.144
V$LHX4_01_#1.01	0.237	0.01	-1.12	0.023	-1.9	0.527	-1.51	0.184	2.137
V$VAX1_01_#1.01	0.35	0.007	-1.56	0.067	-1.71	0.339	-1.68	0.282	2.06
V$OG2_02_#1.01	0.26	0.004	-1.57	0.053	-1.79	0.364	-1.58	0.185	2.05
V$HOXA1_01_#1.01	0.0571	0.009	-1.62	0.058	-1.98	0.556	-1.58	0.18	2.0371
V$EMX2_01_#1.01	0.0632	0.009	-1.71	0.066	-1.97	0.488	-1.77	0.248	2.0332
V$HOXB6_01_#1.01	0.281	0.007	-1.73	0.083	-1.56	0.213	-1.56	0.185	2.011
V$SOX4_01_#1.01	0.693	0.01	-1.29	0.212	-0.94	0.205	-1.28	0.764	1.983
V$PXRRXR_01_#1.01	0.375	0.001	-1.58	0.295	-0.722	0.03	-1.36	0.791	1.955
V$SRF_03_#21	0.451	0.024	0.827	0.008	2.39	0.003	0.617	0.01	1.939
V$HNF1_02_#1.01	0.227	0.008	-1.64	0.09	-1.33	0.163	-1.7	0.347	1.927
V$IPF1_06_#1.01	0.00731	0.009	-1.47	0.054	-1.9	0.568	-1.6	0.243	1.90731
V$RAX_01_#1.01	-0.0895	0.009	-1.98	0.112	-1.95	0.465	-1.79	0.264	1.8905
V$GSH2_01_#1.01	0.0789	0.008	-1.6	0.057	-1.81	0.359	-1.69	0.224	1.8889
V$EN1_01_#10	-0.766	0.001	-2.65	0.63	-1.35	0.036	-2	0.418	1.884
V$NKX25_02_#5	-0.336	0.006	-2.2	0.066	-1.66	0.08	-0.636	0.005	1.864
V$DLX5_01_#1	-0.202	0.009	-1.99	0.135	-1.87	0.493	-1.14	0.059	1.788
V$HMBOX1_01_#1.01	-0.101	0.02	-0.768	0.009	-1.74	0.444	-1.87	0.516	1.769
V$LHX8_01_#1.01	-0.259	0.01	-1.73	0.062	-1.9	0.451	-1.41	0.112	1.641
V$E2F_Q2_#16	-1.91	0.008	-3.46	0.096	-1.83	0.004	-2.76	0.058	1.63

## Sheet: UC2
Time (min)	0		60		120		240
Motif	Score	p value	Score	p value	Score	p value	Score	p value	MaxScoreDifference
V$IRF_Q6_#26	4.62	0.01	-0.0341	0.182	8.68	0	19.1	0	19.1341
V$ICSBP_Q6_#7	-2.6	0.438	0.723	0.048	9.75	0	13.6	0	16.2
V$RREB1_01_#11	-0.825	0.28	0.191	0.204	-0.753	0.316	14.5	0	15.325
V$ISRE_01_#13	-1.41	0.141	-0.158	0.078	5.65	0.001	13.6	0	15.01
V$IRF_Q6_01_#36	5.89	0.009	2.34	0.078	16.7	0	16.8	0	14.46
V$NFKAPPAB65_01_#18	12.3	0	-1.15	0.067	2.79	0.001	0.6	0.016	13.45
V$NFKB_Q6_01_#75	12.7	0	4.82	0.001	4.62	0.001	0.362	0.051	12.338
V$NFKAPPAB_01_#40	12.3	0	0.389	0.023	4.39	0	0.395	0.019	11.911
V$BRACH_01_#40	-12.7	0.884	-11	0.559	-12.7	0.889	-1.2	0.004	11.5
V$RELBP52_01_#172	10.5	0	0.251	0.021	7.26	0	-0.741	0.04	11.241
V$STAT5B_01_#46	-1.77	0.099	-6.03	0.908	4.61	0	1.48	0.007	10.64
V$PU1_Q4_#31	19.1	0	14	0.001	14.6	0	24.5	0	10.5
V$STAT5A_01_#33	-2.42	0.211	-5.29	0.882	4.72	0.001	3.53	0.002	10.01
V$NFAT_Q6_#26	6.72	0.007	9.46	0.002	-0.346	0.357	5.73	0.016	9.806
V$SP1_Q6_#108	9.78	0.001	4.13	0.032	0.0569	0.242	1.83	0.156	9.7231
V$ETS_Q4_#48	3.27	0.113	1.26	0.302	9.28	0.003	10.9	0.004	9.64
V$P50RELAP65_Q5_01_#19	14.4	0	6.52	0	4.87	0.003	5.66	0.004	9.53
V$NFKB_C_#22.49	7.33	0	-1.99	0.153	0.513	0.025	-1.99	0.161	9.32
V$CBF_01_#49	5.96	0	1.23	0	-3.36	0.195	-2.78	0.073	9.32
V$SPIB_01_#46	1.71	0.01	3.25	0.005	6.44	0	10.7	0	8.99
V$AR_Q2_#7	5.03	0.002	2.11	0.002	-3.81	0.644	-2.49	0.281	8.84
V$CREL_01_#17	8.22	0	-0.417	0.035	1.45	0.002	0.0637	0.025	8.637
V$STAT1STAT1_Q3_#8	-2.47	0.438	-2.79	0.529	5.79	0.001	1.54	0.014	8.58
V$SRF_01_#33	-9.18	0.756	-7.24	0.284	-0.657	0.007	-7.64	0.36	8.523
V$GLI3_Q5_01_#15	-0.532	0.213	0.374	0.104	-0.457	0.165	7.68	0	8.212
V$NFKAPPAB50_01_#18	4.46	0	-3.13	0.206	1.35	0.002	-3.64	0.344	8.1
V$STAT5A_04_#100	7.26	0.028	1.03	0.476	2.67	0.074	9.02	0.002	7.99
V$STAT6_02_#101	11	0.044	5.15	0.397	10.4	0.014	13.1	0.005	7.95
V$GLI3_01_#396	-5.27	0.967	-4.3	0.799	-2.27	0.311	2.64	0.007	7.91
V$P53_01_#17	-4.15	0.009	-10.5	0.572	-10.5	0.576	-11.8	0.878	7.65
V$MTERF_01_#43	-1.33	0.023	2.35	0	-5.07	0.314	-0.437	0.008	7.42
V$MZF1_01_#20	3.49	0.051	2.4	0.064	9.54	0	8.78	0	7.14
V$FOXO1_Q5_#14	-1.13	0.416	5.84	0.004	1.75	0.043	1.28	0.091	6.97
V$SP1_02_#12	8.53	0.004	1.59	0.225	4.12	0.083	7.27	0.031	6.94
V$SP1_Q4_01_#170	9.71	0.003	4.38	0.064	2.81	0.134	5.01	0.089	6.9
V$PU1_Q6_#14	8.46	0.049	14	0.005	7.8	0.04	14.6	0.002	6.8
V$DMRT7_01_#30	0.283	0.016	2.54	0	-4.22	0.822	-3.86	0.747	6.76
V$HNF3_Q6_#39	-0.295	0.138	2.21	0.018	6.46	0	2.53	0.024	6.755
V$MYB_Q3_#25	3.63	0	2.95	0	-3.02	0.201	-2.32	0.052	6.65
V$NKX25_Q5_#13	-1.17	0.265	-2.09	0.388	-0.763	0.115	4.53	0.002	6.62
V$NFAT_Q4_01_#31	6.31	0.003	3.06	0.032	-0.282	0.246	3.36	0.019	6.592
V$OCT1_01_#56	-4.73	0.245	-6.82	0.74	-5.75	0.4	-0.32	0.01	6.5
V$SP4_Q5_#14	7.69	0.005	1.72	0.166	1.3	0.217	1.93	0.218	6.39
V$CEBP_01_#22	4.64	0.002	3.19	0	-1.55	0.214	-1.59	0.372	6.23
V$PU1_01_#53	8.62	0	6.08	0.001	8.22	0	12.3	0	6.22
V$SRF_Q4_#27	-1.42	0.034	-4.04	0.269	2.18	0	-2.64	0.09	6.22
V$SP1_Q6_01_#235	7	0.005	2.14	0.117	0.807	0.237	4.43	0.068	6.193
V$SP1_Q2_01_#103	9.65	0.01	3.54	0.21	5.14	0.114	5.95	0.128	6.11
V$BEN_01_#30	2.58	0	2.74	0	-3.34	0.985	-2.11	0.162	6.08
V$VDRRXR_01_#10	-2.78	0.089	0.58	0.002	-4.52	0.36	-5.39	0.793	5.97
V$FOXP3_Q4_#5	2.86	0.002	-1.15	0.088	-2.98	0.436	-1.65	0.148	5.84
V$HNF3ALPHA_Q6_#39	-2.15	0.329	-0.837	0.081	3.55	0.001	-0.952	0.166	5.7
V$NKX22_01_#23	-5.23	0.929	-4.98	0.833	0.469	0.001	-2.57	0.132	5.699
V$IRF8_Q6_#16	0.48	0.116	-1.17	0.291	-0.248	0.106	4.47	0.001	5.64
V$SRF_Q5_02_#54	-3.34	0.176	-4.54	0.404	-1.62	0.035	0.994	0.005	5.534
V$MAX_01_#100	-6.53	0.68	-5.76	0.463	-1.03	0.01	-4.41	0.302	5.5
V$SREBP2_Q6_#21	-0.473	0.232	2.89	0.003	-2.59	0.799	-0.0426	0.043	5.48
V$BRCA_01_#43	3	0	2.05	0	-2.48	0.155	-2.48	0.289	5.48
V$FOXO4_01_#30	-0.572	0.055	2.85	0.001	-0.74	0.041	-2.6	0.389	5.45
V$IRF1_Q6_#15	2.29	0.049	2.88	0.021	7.68	0	7.09	0.001	5.39
V$ETS_Q6_#81	8.44	0.032	5.87	0.117	11.2	0.003	10.8	0.009	5.33
V$CAP_01_#303	4.11	0.015	2.81	0.007	-1.18	0.575	1.83	0.003	5.29
CEBPDelta_ChIPSEq_#333	0.281	0.011	0.392	0.007	-3	0.341	2.21	0.001	5.21
V$SMAD_Q6_#12	0.523	0.124	0.739	0.019	-2.08	0.588	3	0.001	5.08
V$PITX3_01_#1.01	1.91	0	0.994	0	-3.14	0.664	-2.57	0.194	5.05
V$ATF5_01_#29	0.729	0.107	-0.581	0.224	0.555	0.111	4.41	0.009	4.991
V$PAX4_03_#17	1.64	0.07	3.67	0.005	-0.196	0.094	-1.32	0.49	4.99
V$SOX_Q6_#6	-2.52	0.349	-2.3	0.212	2.37	0	-1.41	0.117	4.89
V$TBP_Q6_#20	2.27	0.001	-2.61	0.155	-0.804	0.01	-1.38	0.03	4.88
V$TGIF2_01_#1.01	2.87	0	1.19	0.001	-1.98	0.107	-1.86	0.141	4.85
V$ELF5_01_#45	3.01	0.01	1.85	0.017	4.61	0	6.66	0	4.81
ATF3_ChIPSeq_#171	-3.08	0.526	1.69	0.005	-0.499	0.051	1.62	0.007	4.77
V$ELF1_Q6_#8	4.75	0.026	5.69	0.013	9.5	0	8.69	0.002	4.75
V$HSF1_01_#45	1.2	0.003	-2.41	0.099	-3.5	0.509	-3.5	0.64	4.7
V$AP2REP_01_#11	3.13	0.007	-1.55	0.44	-1.19	0.115	-0.568	0.048	4.68
V$STAT3_02_#101	4.04	0.004	-0.398	0.185	-0.628	0.109	2.78	0.002	4.668
V$PREP1_01_#1.01	2.46	0	1.5	0.001	-1.82	0.065	-2.16	0.318	4.62
V$AP1_Q6_#56	-2.62	0.564	1.98	0.001	-1.06	0.066	0.688	0.009	4.6
V$RHOX11_01_#1	2.04	0	0.613	0	-2.56	0.124	-1.73	0.024	4.6
V$MRG2_01_#1.01	2.49	0	1.53	0.001	-1.85	0.053	-2.11	0.245	4.6
V$AP1_Q4_#23	-1.71	0.289	2.88	0.001	-0.78	0.068	0.247	0.031	4.59
V$TGIF_02_#1.01	2.64	0	1.33	0	-1.91	0.095	-1.11	0.022	4.55
V$CBF_02_#41	1.3	0.001	-1.96	0.03	-3.24	0.262	-2.86	0.185	4.54
V$RHOX11_02_#1.01	1.99	0	0.454	0.001	-2.53	0.098	-1.73	0.024	4.52
V$MEIS1_02_#1.01	2.41	0.001	1.32	0.001	-1.8	0.055	-2.07	0.231	4.48
V$STAT1_03_#101	3	0.001	-1.45	0.19	-0.238	0.011	0.194	0.006	4.45
V$STAT1_02_#101	0.242	0.02	-2.84	0.575	-2.04	0.178	1.56	0.002	4.4
V$PKNOX2_01_#1.01	2.28	0	2.31	0	-2.08	0.122	-1.88	0.154	4.39
V$HSF2_01_#27	0.615	0.004	-3.25	0.378	-3.52	0.501	-3.77	0.816	4.385
V$MEIS2_01_#1.01	2.3	0.001	1.41	0.001	-1.64	0.031	-2.07	0.234	4.37
V$CTCF_01_#1.01	1.35	0.01	1.86	0.001	-2.49	0.548	-0.879	0.045	4.35
V$HMGIY_Q3_#25	1.76	0.023	2.53	0.007	2.82	0.007	-1.41	0.351	4.23
V$PAX4_01_#47	-0.449	0.002	-2.51	0.03	-3.69	0.189	-4.64	0.767	4.191
V$STAT5A_03_#101	2.93	0.008	-1.26	0.279	1.92	0.004	0.925	0.009	4.19
V$FRA1_Q5_#24	-2.29	0.431	1.87	0.004	-0.816	0.066	1.1	0.008	4.16
V$ELK1_03_#15	1.07	0.003	-0.306	0.013	0.179	0.006	-3.07	0.097	4.14
V$AP2_Q3_#17	-1.16	0.05	-3.47	0.511	-0.51	0.012	0.566	0.007	4.036
V$P50P50_Q3_#23	4.95	0.001	0.928	0.021	2.25	0.007	1.68	0.008	4.022
V$XFD2_01_#6	-2.2	0.155	-2.08	0.111	1.5	0.003	-2.52	0.235	4.02
V$SRF_Q5_01_#29	-2.67	0.136	-3.66	0.285	0.359	0.005	-2.63	0.111	4.019
V$EBF_Q6_#5	1.23	0.285	3.06	0.096	5.24	0.01	3.87	0.049	4.01
V$HDX_01_#1.01	2.03	0.001	0.399	0.001	-1.97	0.036	-1.84	0.063	4
V$SIX4_01_#1.01	1.79	0	1.88	0	-2.02	0.033	-1.79	0.04	3.9
V$BACH1_01_#27	-3.7	0.193	-3.78	0.159	-4.27	0.25	-0.395	0.005	3.875
V$TCF11_01_#31	0.572	0.001	-0.703	0.005	-3.3	0.465	-2.92	0.328	3.872
V$NRF2_01_#7	-1.04	0.119	-1.95	0.196	-2.14	0.206	1.72	0.004	3.86
V$IPF1_05_#200	-3.29	0.378	-4.08	0.667	-2.87	0.171	-0.28	0.006	3.8
V$TATA_C_#13.37	1.21	0.01	-2.55	0.253	-1.92	0.108	-1.39	0.096	3.76
V$HP1SITEFACTOR_Q6_#6	-0.943	0.06	0.152	0.009	-2.13	0.13	-3.6	0.76	3.752
V$SRF_Q6_#21	-3.94	0.348	-3.38	0.156	-0.195	0.006	-2.46	0.067	3.745
V$CDX2_01_#1.01	1.28	0	-0.665	0.007	-2.46	0.084	-2.11	0.076	3.74
V$NKX3A_02_#1.01	2	0.001	-0.0813	0.002	-0.9	0.004	-1.73	0.062	3.73
V$HOMEZ_01_#1.01	1.62	0	-0.731	0.003	-0.559	0.001	-2.08	0.039	3.7
V$CETS1P54_02_#40	2.05	0.008	-0.0612	0.028	-1.63	0.141	0.525	0.02	3.68
V$SOX2_Q6_#16	-2.24	0.26	-1.77	0.154	1.43	0.006	-1.56	0.157	3.67
V$CDP_04_#1.01	0.984	0	-0.209	0.001	-2.51	0.061	-2.67	0.229	3.654
V$MOVOB_01_#56	0.955	0.082	1.19	0.052	4.6	0.002	2.78	0.016	3.645
V$E2F1DP1RB_01_#52	-5.44	0.309	-3.11	0.001	-6.61	0.748	-6.73	0.828	3.62
V$AP1_Q4_01_#119	-2.15	0.451	1.46	0	-1.08	0.061	0.0125	0.013	3.61
V$SRF_02_#500	-2.58	0.189	-2.52	0.148	-0.0966	0.02	0.968	0.01	3.548
V$FOXM1_01_#5	-2.25	0.866	1.27	0.007	-1.1	0.09	0.49	0.007	3.52
V$DTYPEPA_B_#4	-2.18	0.05	-4.15	0.584	-2.92	0.066	-0.639	0.001	3.511
V$KID3_01_#16	0.856	0.015	1.26	0.001	-2.25	0.386	-1.54	0.196	3.51
V$CRX_02_#1.01	0.276	0	0.459	0	-3.05	0.294	-2.57	0.082	3.509
V$DLX5_01_#1	0.746	0	-0.297	0.001	-2.75	0.073	-2.66	0.116	3.496
V$CEBPB_01_#21	1.31	0.004	-1.94	0.154	1.54	0	-1.11	0.078	3.48
V$SIX1_01_#1.01	0.907	0	0.148	0.001	-2.57	0.091	-2.15	0.05	3.477
V$MYB_Q5_01_#26	-0.0682	0.001	0.115	0	-3.36	0.405	-3.02	0.227	3.475
V$HOXC9_01_#1.01	0.759	0	-0.649	0.003	-2.68	0.115	-2.43	0.104	3.439
V$HOXC10_01_#1.01	0.641	0	-0.957	0.001	-2.76	0.063	-2.53	0.07	3.401
V$HOXB9_01_#1.01	1.25	0.001	0.103	0.004	-2.15	0.059	-1.53	0.047	3.4
V$LMO2COM_02_#31	-1.49	0.003	-4.57	0.651	-4.87	0.83	-4.88	0.902	3.39
V$PBX1_03_#30	-0.612	0.007	-1.34	0.006	-3.98	0.909	-2.42	0.089	3.368
V$FAC1_01_#24	0.0131	0.039	3.38	0.003	0.76	0.012	0.774	0.026	3.3669
V$P53_03_#1.006	0.492	0.017	0.502	0.007	-2.85	0.69	-2.1	0.341	3.352
V$GATA3_01_#63	-0.209	0.001	-2.43	0.043	-3.56	0.654	-3.22	0.457	3.351
V$NKX29_01_#1.01	1.41	0.001	-0.0955	0.002	-0.806	0.004	-1.94	0.081	3.35
V$MMEF2_Q6_#10	0.384	0.01	-1.27	0.05	0.0122	0.011	-2.96	0.273	3.344
V$AP1_Q6_01_#130	-2.23	0.463	1.1	0.002	-1.46	0.09	0.147	0.011	3.33
V$SIX6_01_#1.01	0.865	0	-0.151	0.001	-2.46	0.074	-2.1	0.055	3.325
V$SIX2_01_#1.01	0.601	0	-0.2	0.001	-2.71	0.122	-2.24	0.051	3.311
V$NKX11_01_#1.01	0.431	0	-0.729	0.001	-2.85	0.106	-2.38	0.046	3.281
V$DLX2_01_#1	0.729	0	-0.38	0.001	-2.48	0.045	-2.54	0.137	3.269
V$PARP_Q3_#6	5.71	0.006	3.38	0.005	5.08	0	6.64	0	3.26
V$CDX1_01_#1	0.881	0	-0.824	0.007	-2.37	0.067	-2.16	0.076	3.251
V$BARX1_01_#1.01	0.895	0	-0.322	0.001	-1.98	0.014	-2.35	0.103	3.245
V$CEBPB_02_#17	-1.67	0.02	0.377	0.001	-2.86	0.092	-0.499	0	3.237
V$ZTA_Q2_#11	3.75	0.005	3	0.003	0.526	0.027	3.12	0	3.224
V$TATA_01_#389	-2.69	0.125	-2.4	0.058	0.0533	0.007	-3.17	0.183	3.2233
V$AP1FJ_Q2_#17	-2.3	0.499	0.915	0.009	-1.64	0.146	-1.2	0.114	3.215
V$HOXA11_01_#1	0.473	0	-0.888	0.002	-2.74	0.073	-2.4	0.058	3.213
V$CDP_03_#1.01	0.667	0	-0.408	0.001	-2.52	0.063	-2.47	0.104	3.187
V$ELK1_02_#31	0.584	0.005	-2.05	0.099	-2.56	0.163	-0.531	0.016	3.144
V$NKX23_01_#1.01	1.37	0.001	-0.444	0.001	-1.71	0.02	-1.77	0.043	3.14
V$OG2_02_#1.01	0.295	0	-1.25	0.002	-2.79	0.105	-2.36	0.061	3.085
V$HOXC11_01_#1.01	0.352	0	-0.956	0.003	-2.73	0.065	-2.45	0.065	3.082
V$HNF1_02_#1.01	0.333	0	-0.591	0.002	-2.73	0.153	-2.57	0.191	3.063
V$PITX2_01_#1	0.651	0	-0.481	0.002	-2.41	0.053	-2.11	0.066	3.061
V$PBX1_04_#1.01	0.835	0	-0.19	0.002	-2.22	0.053	-2.08	0.092	3.055
V$OTX2_01_#1.01	0.551	0	-0.449	0.001	-2.5	0.069	-2.11	0.056	3.051
V$PAX2_02_#37	2.16	0.003	-0.194	0.029	-0.885	0.03	0.694	0.005	3.045
V$NFE2_01_#9	-1.49	0.192	-0.936	0.103	-0.18	0.049	1.55	0.007	3.04
V$BARHL1_01_#1.01	1.02	0	-0.963	0.005	-1.93	0.013	-2.02	0.059	3.04
V$BSX_01_#1.01	0.57	0	-0.377	0.001	-2.45	0.047	-2.47	0.143	3.04
V$ZF5_B_#17	-1.18	0.001	-2.82	0.017	-4.22	0.846	-4.19	0.929	3.04
V$BARHL2_01_#1.01	1.54	0	-0.347	0.002	-1.23	0.006	-1.49	0.039	3.03
V$GATA1_03_#12	-3.02	0.198	-1.46	0.007	-4.48	0.897	-3.9	0.595	3.02
V$AP1_Q2_#14	-1.51	0.255	1.49	0.007	-1.53	0.126	-1.27	0.132	3.02
V$HB9_01_#1	0.151	0	-1.19	0.001	-2.86	0.099	-2.6	0.087	3.011
V$OTX1_01_#1.01	0.674	0	-0.374	0.001	-2.33	0.051	-1.96	0.051	3.004
V$CREB_Q2_01_#28	-1.1	0.009	-4.07	0.311	-3.05	0.084	-3.73	0.245	2.97
V$ALPHACP1_01_#7	3.46	0.004	1.19	0.014	0.735	0.017	0.508	0.033	2.952
V$DLX3_01_#1.01	0.218	0	-0.77	0.002	-2.67	0.057	-2.72	0.147	2.938
V$MSX2_01_#1.01	0.398	0	-0.961	0.003	-2.53	0.047	-2.49	0.104	2.928
V$NKX12_01_#1.01	0.394	0	-1.03	0.002	-2.53	0.058	-2.49	0.112	2.924
V$HOXB13_01_#1.01	0.757	0.002	-0.53	0.006	-2.15	0.057	-1.64	0.051	2.907
V$PITX1_01_#1.01	0.524	0.002	-0.366	0.004	-2.37	0.093	-1.9	0.08	2.894
V$CETS1P54_03_#33	-1.09	0.05	-2.58	0.18	-2.91	0.239	-0.018	0.01	2.892
V$NKX22_02_#1.01	1.63	0.001	0.164	0.001	-0.964	0.001	-1.26	0.028	2.89
V$SIX3_01_#1.01	0.309	0	-0.279	0.001	-2.58	0.076	-2.28	0.059	2.889
V$GBX2_01_#1.01	0.03	0	-1.31	0.004	-2.85	0.112	-2.37	0.06	2.88
V$NKX21_01_#1	0.364	0.002	0.681	0.001	-2.19	0.083	-1.72	0.074	2.871
V$RAX_01_#1.01	-0.16	0	-1.35	0.003	-3.02	0.21	-2.66	0.109	2.86
V$OBOX3_01_#1.01	0.305	0.001	-0.126	0.003	-2.55	0.104	-2.07	0.067	2.855
V$DOBOX5_01_#1.01	0.372	0	-0.635	0.002	-2.47	0.073	-2.16	0.075	2.842
V$ISX_01_#1.01	0.221	0	-1.39	0.006	-2.61	0.051	-1.95	0.019	2.831
V$DRI1_01_#27	-3.25	0.368	-3.91	0.662	-1.08	0.001	-2.73	0.139	2.83
V$HOXB6_01_#1.01	0.157	0	-0.619	0.001	-2.67	0.066	-2.6	0.122	2.827
V$HOXD13_01_#1.01	0.931	0	-0.753	0.01	-1.7	0.026	-1.89	0.081	2.821
V$SIX6_02_#1.01	0.26	0	-0.368	0.001	-2.56	0.072	-2.41	0.084	2.82
V$OBOX5_02_#1	0.441	0.001	-0.347	0.001	-2.36	0.059	-1.84	0.043	2.801
V$PEA3_Q6_#10	0.888	0.059	-0.687	0.145	0.958	0.012	2.11	0.004	2.797
V$OBOX2_01_#1.01	0.398	0.001	0.0777	0.003	-2.39	0.082	-2.02	0.073	2.788
V$AP1_Q2_01_#46	-0.643	0.074	1.07	0.002	-1.24	0.054	-1.71	0.16	2.78
V$AP1_C_#12.16	-0.995	0.174	1.78	0.005	0.525	0.015	1.78	0.004	2.775
V$GBX1_01_#1.01	0.413	0	-1.12	0.005	-2.36	0.029	-2.27	0.062	2.773
V$CEBP_Q3_#129	1.69	0.01	1.21	0.005	-0.694	0.044	-1.08	0.145	2.77
V$DOBOX4_01_#1.01	0.896	0	0.292	0.001	-1.87	0.021	-1.78	0.033	2.766
V$DLX7_01_#1	0.0039	0	-0.886	0.002	-2.76	0.084	-2.7	0.135	2.7639
V$HOXD3_01_#1.01	0.202	0	-0.812	0.002	-2.56	0.082	-2.45	0.127	2.762
V$OBOX6_01_#1.01	0.15	0.001	-1.12	0.004	-2.61	0.022	-2.47	0.048	2.76
V$OBOX1_01_#1.01	0.399	0.001	-0.0984	0.002	-2.35	0.059	-2.12	0.087	2.749
V$AFP1_Q6_#5	-4.32	0.884	-4.09	0.571	-1.59	0.007	-4.2	0.741	2.73
V$IRX4_01_#1.01	0.499	0.002	-0.454	0.003	-1.46	0.011	-2.23	0.144	2.729
V$MOX1_01_#1.01	0.0166	0	-0.638	0.001	-2.71	0.102	-2.55	0.139	2.7266
V$IRX5_01_#1.01	0.532	0.002	-0.335	0.003	-1.23	0.006	-2.16	0.126	2.692
V$IRX3_02_#1.01	0.321	0.001	-0.361	0.002	-1.6	0.008	-2.37	0.158	2.691
V$LHX8_01_#1.01	-0.363	0	-1.01	0.001	-3.04	0.221	-2.16	0.024	2.677
V$HOXA3_02_#1	-0.114	0	-0.989	0.001	-2.79	0.071	-2.59	0.076	2.676
V$HOXA7_02_#1.01	0.113	0	-1.11	0.003	-2.48	0.059	-2.56	0.125	2.673
V$OTX3_01_#1.01	0.212	0	-0.961	0.003	-2.36	0.025	-2.45	0.093	2.662
V$MSX1_02_#1.01	0.203	0	-1.17	0.004	-2.02	0.014	-2.45	0.096	2.653
V$E4F1_Q6_#5	-1.62	0.005	-2.42	0.014	-4.27	0.469	-3.68	0.141	2.65
V$TEF_Q6_#5	-2.39	0.088	-1.81	0.031	-1.41	0.01	-4.06	0.79	2.65
V$HOXC8_01_#1.01	0.0994	0	-0.728	0.002	-2.54	0.059	-2.55	0.12	2.6494
V$BARX2_01_#1.01	0.268	0	-1.01	0.002	-1.78	0.01	-2.38	0.092	2.648
V$CPHX_01_#1.01	-0.225	0.002	-0.992	0.004	-2.87	0.4	-2.47	0.214	2.645
V$HNF1B_01_#1	-0.23	0.002	-0.77	0.001	-2.87	0.19	-2.76	0.256	2.64
V$GATA6_01_#69	-1.81	0.002	-4.3	0.885	-4.45	0.967	-4.17	0.884	2.64
V$HOXB7_01_#1.01	0.107	0	-1.2	0.002	-2.53	0.053	-2.41	0.076	2.637
V$VAX2_01_#1.01	-0.125	0.001	-1.33	0.001	-2.75	0.084	-2.6	0.095	2.625
V$VAX1_01_#1.01	-0.107	0.001	-0.95	0.001	-2.73	0.111	-2.58	0.14	2.623
V$DLX1_01_#1.01	-0.0394	0	-0.933	0.001	-2.66	0.048	-2.52	0.073	2.6206
V$HMBOX1_01_#1.01	0.241	0.002	-0.643	0.004	-2.15	0.027	-2.37	0.094	2.611
V$CREB_Q2_#15	-1.29	0.005	-1.88	0.011	-3.88	0.163	-3.04	0.059	2.59
V$NKX24_01_#1.01	0.731	0.002	0.66	0.001	-1.84	0.032	-1.6	0.05	2.571
V$STAT6_01_#101	0.38	0.016	-2.08	0.262	0.483	0.002	-0.759	0.011	2.563
V$DUXL_01_#1.01	-0.145	0.002	0.163	0.001	-2.4	0.035	-2.19	0.059	2.563
V$NKX25_03_#1.01	0.395	0.003	0.278	0.001	-2.16	0.074	-1.68	0.062	2.555
V$IRX3_01_#1.01	0.169	0.002	-0.426	0.004	-1.48	0.008	-2.38	0.172	2.549
V$CEBPDELTA_Q6_#16	-1.87	0.067	-2.44	0.081	-0.923	0.006	-3.45	0.411	2.527
V$HOXA7_03_#1.01	-0.175	0.001	-1.42	0.003	-2.7	0.07	-2.61	0.104	2.525
V$HOXB3_01_#1.01	0.183	0	-0.819	0.001	-2.34	0.042	-2.26	0.078	2.523
V$LHX4_01_#1.01	0.0999	0	-0.834	0.003	-2.41	0.044	-2.02	0.039	2.5099
V$GSC_01_#1.01	-0.311	0	-0.903	0.003	-2.81	0.106	-2.17	0.045	2.499
V$HOXB8_01_#1.01	0.00844	0.001	-1.01	0.002	-2.49	0.059	-2.44	0.11	2.49844
V$HMGIY_Q6_#13	1.87	0.003	0.614	0.005	3.1	0	1.3	0	2.486
V$NKX26_01_#1.01	0.181	0.005	0.351	0.001	-2.12	0.054	-1.69	0.051	2.471
V$TBP_01_#47	-1.91	0.037	-2.33	0.045	-0.332	0.005	-2.8	0.125	2.468
V$NKX62_Q2_#7	-0.993	0.009	-3.45	0.372	-2.37	0.041	-2.82	0.169	2.457
V$HB24_01_#1	0.023	0.001	-1.11	0.006	-2.21	0.022	-2.43	0.105	2.453
V$POU2F3_01_#1	0.0351	0.003	-1.1	0.009	-2.4	0.078	-2.34	0.147	2.4351
V$HOXD10_01_#1.01	0.424	0.003	-0.748	0.015	-1.68	0.028	-2.01	0.107	2.434
V$NKX61_02_#1.01	-0.0301	0.001	-1.35	0.009	-2.4	0.043	-2.46	0.1	2.4299
V$PMX2A_01_#1.01	-0.153	0	-1.65	0.009	-2.58	0.044	-2.44	0.072	2.427
V$EVX1_01_#1.01	-0.299	0	-1.14	0.003	-2.72	0.091	-2.45	0.083	2.421
V$HLF_01_#18	-4.18	0.193	-2.68	0.017	-4.13	0.138	-1.76	0.007	2.42
V$PAX7_01_#1.01	0.195	0	-1.29	0.005	-2.2	0.026	-2.22	0.069	2.415
V$LHX61_02_#1.01	-0.521	0	-1.25	0.002	-2.93	0.142	-2.3	0.038	2.409
V$NFKB_Q6_#13	3.13	0.003	0.73	0.032	0.723	0.03	1.79	0.011	2.407
V$HOXA10_01_#1.01	0.147	0.004	-0.98	0.011	-1.82	0.019	-2.26	0.137	2.407
V$LBX2_01_#1.01	-0.104	0	-1.49	0.008	-2.51	0.057	-2.4	0.08	2.406
V$EN2_01_#1.01	-0.225	0	-1.34	0.006	-2.63	0.07	-2.54	0.11	2.405
V$IPF1_Q6_#23	-3.56	0.641	-3.99	0.771	-4.04	0.785	-1.64	0	2.4
V$OCT1_03_#51	-1.37	0	-3.72	0.289	-3.53	0.185	-3.76	0.46	2.39
V$POU6F1_03_#1.01	-0.0687	0.001	-0.585	0.003	-2.45	0.089	-2.32	0.123	2.3813
V$HOX13_02_#1.01	-0.344	0.001	-0.795	0.001	-2.72	0.109	-2.49	0.112	2.376
V$HOXA2_01_#1.01	-0.358	0.001	-0.744	0.001	-2.73	0.106	-2.61	0.168	2.372
V$HMX1_02_#1.01	-0.0711	0	-1.17	0.005	-2.44	0.057	-2.09	0.049	2.3689
V$LH2_01_#1	-0.0131	0	-1.34	0.005	-2.38	0.036	-2.32	0.068	2.3669
V$CNOT3_01_#50	-2.82	0.016	-4.52	0.149	-3.07	0.016	-2.16	0.002	2.36
V$HOXA6_01_#1.01	-0.206	0	-0.661	0.002	-2.56	0.068	-2.55	0.13	2.354
V$IPF1_06_#1.01	-0.26	0.002	-1.01	0.002	-2.61	0.08	-2.5	0.126	2.35
V$DBX1_01_#1.01	0.313	0.004	-0.789	0.012	-0.931	0.006	-2.02	0.103	2.333
V$MYB_Q6_#18	-0.928	0.01	-0.693	0	-3.02	0.206	-2.55	0.071	2.327
V$NKX32_02_#1.01	0.431	0.002	-0.0312	0.001	-1.88	0.018	-1.89	0.065	2.321
V$HOXA1_01_#1.01	-0.51	0.001	-1.06	0.002	-2.83	0.126	-2.64	0.144	2.32
V$GSH2_01_#1.01	-0.512	0.002	-1.36	0.003	-2.83	0.111	-2.7	0.148	2.318
V$SRY_01_#23	-2.08	0.598	0.237	0.009	-1.54	0.121	-1.38	0.143	2.317
V$POU6F1_02_#1.01	0.171	0.001	-0.386	0.004	-2.05	0.03	-2.14	0.098	2.311
V$GATA2_01_#53	-1.66	0.005	-3.77	0.676	-3.97	0.884	-3.74	0.773	2.31
V$DBX2_01_#1.01	0.109	0.001	-1.17	0.009	-1.87	0.019	-2.2	0.079	2.309
V$PAX8_01_#35	-0.704	0.007	-0.806	0.001	-3.01	0.289	-1.8	0.016	2.306
V$EMX2_01_#1.01	-0.607	0	-1.45	0.004	-2.9	0.129	-2.44	0.065	2.293
V$NKX61_03_#1.01	-0.0939	0.001	-1.22	0.009	-2.28	0.043	-2.38	0.103	2.2861
V$HOXB5_01_#1.01	-0.483	0.003	-1.11	0.003	-2.76	0.102	-2.69	0.171	2.277
V$EN1_02_#1.01	-0.225	0.001	-1.52	0.007	-2.5	0.045	-2.45	0.083	2.275
V$CART1_02_#1	-0.535	0	-1.68	0.009	-2.81	0.101	-2.72	0.15	2.275
V$EN1_01_#10	-0.886	0	-1.91	0	-3.15	0.141	-2.98	0.098	2.264
V$GATA1_01_#53	-1.73	0.005	-3.08	0.088	-3.99	0.943	-3.67	0.77	2.26
V$OCT2_01_#1.01	-0.0776	0.004	-1.16	0.01	-2.33	0.066	-2.3	0.131	2.2524
V$PSX1_01_#1.01	-0.426	0.002	-1.56	0.012	-2.67	0.093	-2.48	0.101	2.244
V$ETF_Q6_#13	-1.2	0.048	-0.596	0.009	-2.83	0.347	-2.07	0.154	2.234
V$IRX2_01_#1.01	-0.0213	0.003	-0.532	0.004	-1.33	0.009	-2.25	0.144	2.2287
V$LHX61_01_#1.01	-0.598	0	-1.25	0.004	-2.82	0.123	-2.58	0.103	2.222
V$OBOX5_01_#1.01	0.0575	0.004	-0.639	0.004	-2.16	0.036	-1.62	0.037	2.2175
V$EVX2_01_#1	-0.994	0	-1.44	0.003	-3.2	0.301	-2.62	0.067	2.206
V$HOXD1_01_#1.01	-0.221	0	-1.05	0.004	-2.42	0.051	-2.39	0.095	2.199
V$HOXA9_01_#1.01	0.00291	0.004	-1.09	0.015	-2.06	0.041	-2.19	0.114	2.19291
V$ISL2_01_#1.01	0.332	0.002	-0.875	0.005	-1.73	0.01	-1.86	0.045	2.192
V$PAX4_05_#1.01	-0.623	0.001	-1.65	0.007	-2.79	0.1	-2.61	0.101	2.167
V$HOXD12_01_#1.01	-0.595	0	-1.3	0.001	-2.76	0.044	-2.7	0.075	2.165
V$HOXC6_01_#1.01	-0.151	0.003	-1.18	0.009	-2.18	0.033	-2.3	0.092	2.149
V$PIT1_01_#1.01	-0.372	0.005	-1.6	0.029	-1.88	0.029	-2.51	0.161	2.138
V$PAX6_02_#1.01	-0.344	0.005	-1.58	0.017	-2.09	0.024	-2.48	0.12	2.136
V$MSX3_01_#1.01	0.232	0.002	-0.96	0.005	-1.82	0.014	-1.89	0.056	2.122
V$LHX9_01_#1.01	-0.526	0.003	-1.84	0.018	-2.64	0.076	-2.54	0.105	2.114
V$S8_02_#1.01	-0.684	0.001	-1.52	0.005	-2.77	0.09	-2.53	0.088	2.086
V$HOXA13_01_#10	-2.47	0.091	-2.92	0.1	-0.843	0.001	-2.4	0.041	2.077
V$NKX63_01_#1.01	-0.169	0.002	-1.33	0.014	-2.16	0.036	-2.24	0.082	2.071
V$ALX4_02_#1.01	-0.809	0.002	-1.91	0.014	-2.88	0.108	-2.69	0.122	2.071
V$BRN4_01_#1.01	-0.517	0.008	-1.73	0.033	-1.84	0.028	-2.55	0.179	2.033
V$HOXA4_01_#1.01	-0.713	0.007	-1.58	0.014	-2.5	0.061	-2.74	0.186	2.027
V$IRXB3_01_#1.01	-0.256	0.004	-0.761	0.009	-1.35	0.008	-2.28	0.15	2.024
V$HOXD11_01_#1.01	-0.656	0.001	-1.27	0.004	-2.67	0.048	-2.68	0.099	2.024
V$HOXB4_01_#1.01	-0.669	0.007	-1.67	0.013	-2.57	0.077	-2.63	0.15	1.961
V$OCTAMER_01_#1.01	-0.435	0.006	-0.974	0.011	-1.97	0.028	-2.39	0.18	1.955
V$HOXC13_01_#1.01	-0.576	0.005	-1.37	0.008	-2.46	0.062	-2.53	0.142	1.954
V$HOXC5_01_#1.01	-0.635	0.004	-1.71	0.018	-2.5	0.052	-2.56	0.12	1.925
V$OCT1_08_#1.01	-0.466	0.006	-1.49	0.018	-1.96	0.028	-2.39	0.117	1.924
V$HOXC12_01_#1.01	-0.861	0.001	-0.986	0.001	-2.68	0.039	-2.77	0.098	1.909
V$HMX3_02_#1.01	-0.308	0.004	-1.26	0.01	-2.21	0.046	-1.97	0.066	1.902
V$HOXC4_01_#1.01	-0.723	0.007	-1.79	0.02	-2.53	0.072	-2.6	0.132	1.877
V$BRN3C_01_#1.01	-0.609	0.007	-1.55	0.016	-2.47	0.08	-1.96	0.055	1.861
V$HOXD8_01_#1.01	-0.443	0.006	-1.61	0.027	-1.64	0.015	-2.28	0.115	1.837
V$NKX52_01_#1.01	-0.311	0.003	-1.18	0.01	-2.14	0.04	-1.76	0.041	1.829
V$ELK1_04_#11	0.119	0.006	-0.773	0.013	-0.908	0.008	-1.68	0.052	1.799
V$NCX_02_#1.01	-0.352	0.007	-1.36	0.028	-0.875	0.004	-2.15	0.118	1.798
V$HOXA13_02_#1.01	-0.0248	0	-1.49	0.004	-1.79	0.001	-1.81	0.009	1.7852
V$VMYB_01_#24	-1.91	0.005	-2.6	0.006	-3.58	0.088	-3.67	0.151	1.76
V$ESX1_01_#1.01	-0.792	0.005	-1.82	0.02	-2.53	0.061	-2.44	0.089	1.738
V$PXRRXR_02_#1	-0.813	0.004	-1.65	0.001	-2.54	0.549	-2.12	0.08	1.727
V$VSX1_01_#1.01	-0.914	0.009	-1.89	0.02	-2.64	0.09	-2.62	0.14	1.726
V$PXRRXR_01_#1.01	-0.856	0.003	-1.72	0.001	-2.58	0.455	-2.27	0.126	1.724
V$SHOX2_01_#1.01	-1.06	0.007	-1.94	0.024	-2.78	0.111	-2.5	0.093	1.72
V$TST1_02_#1.01	-0.785	0.01	-1.79	0.035	-1.86	0.03	-2.5	0.163	1.715
V$HOXA13_03_#1.01	-0.909	0.005	-1.51	0.008	-2.62	0.059	-2.61	0.12	1.711
V$HMGIY_01_#37	-0.957	0.004	-2.66	0.063	-1.14	0.001	-2.46	0.069	1.703
V$ARX_01_#1.01	-1.15	0.009	-1.93	0.022	-2.84	0.123	-2.63	0.12	1.69
V$CDXA_01_#19	-0.844	0.003	-2.52	0.06	-2.53	0.034	-1.59	0.001	1.686
V$SOX4_01_#1.01	-0.24	0.009	-0.958	0.003	-1.89	0.024	-1.26	0.007	1.65
V$HOXA3_01_#14	-1.43	0	-2.39	0	-3.04	0.085	-3.04	0.168	1.61
V$E2F1_Q4_#5	-3.05	0.036	-2.47	0	-4.04	0.358	-3.99	0.463	1.57
V$CDXA_02_#36	-2.15	0.023	-3.47	0.497	-2.69	0.02	-2	0.005	1.47
V$OCTAMER_02_#1.01	-0.978	0.009	-1.84	0.027	-2.34	0.047	-2.44	0.105	1.462
V$PAX2_01_#32	-1.93	0.016	-2.09	0.008	-2.42	0.016	-3.35	0.196	1.42
V$E2F1_Q3_#13	-2.74	0.012	-2.34	0	-3.7	0.128	-3.59	0.112	1.36
V$CHCH_01_#100	-1.6	0.178	-2.03	0.126	-0.779	0.003	-1.14	0.024	1.251
V$E2F_Q4_#19	-4.24	0.458	-3.03	0.007	-3.54	0.046	-3.63	0.1	1.21
V$E2F1_Q6_#27	-3.64	0.115	-3.22	0.003	-4.24	0.254	-4.18	0.302	1.02
V$CEBP_Q2_01_#89	-0.676	0.038	-0.18	0.009	-1.14	0.03	-0.5	0.013	0.96
V$E2F_Q6_#22	-4.15	0.354	-3.25	0.01	-3.89	0.095	-3.92	0.15	0.9

## Sheet: UC3
Time (min)	0		60		120		240
Motif	Score	p value	Score	p value	Score	p value	Score	p value	MaxScoreDifference
V$IRF_Q6_#26	44.9	0	87.5	0	121	0	151	0	106.1
V$ISRE_01_#13	34.8	0	76.1	0	118	0	125	0	90.2
V$IRF_Q6_01_#36	38.4	0	60.1	0	96.7	0	125	0	86.6
V$ICSBP_Q6_#7	27.7	0	62.6	0	98.6	0	112	0	84.3
V$IRF1_01_#21	10.3	0	19.5	0	59.6	0	48.5	0	49.3
V$IRF7_01_#28	18	0	26.1	0	54.3	0	60.4	0	42.4
V$PU1_Q4_#31	16.5	0	12.6	0	51.6	0	37.3	0	39
V$IRF2_01_#15	9.5	0	15.9	0	46.4	0	37.1	0	36.9
V$IRF8_Q6_#16	13.3	0	22.7	0	32	0	40.9	0	27.6
V$ESE1_Q3_#9	10.5	0.026	0.707	0.594	28.2	0	16.5	0	27.493
V$STAT6_02_#101	24.6	0.002	18.2	0.007	34.8	0	43.7	0	25.5
V$NFAT_Q6_#26	6.45	0.024	3.7	0.079	28.7	0	21.2	0	25
V$ZFP281_01_#486	-0.129	0.504	5.14	0.264	19.5	0.032	23.7	0.01	23.829
V$PU1_Q6_#14	21.2	0.001	12.3	0.03	33.7	0	35.3	0	23
V$ETS_Q6_#81	28.1	0	14.2	0.008	36.7	0	32.8	0	22.5
V$IRF1_Q6_#15	12.4	0	19.2	0	20.2	0	34.5	0	22.1
V$BLIMP1_Q6_#9	11	0.001	22.7	0	10.6	0.003	31.7	0	21.1
V$SP1_Q2_01_#103	12.3	0.002	15.7	0.002	22.2	0.001	33.2	0	20.9
V$NFAT1_Q6_#34	13.2	0.004	4.13	0.16	24.2	0	16.6	0	20.07
V$STAT_Q6_#30	2.1	0.218	-1.03	0.672	18.6	0	7.07	0.016	19.63
V$ELF1_Q5_#14	15.3	0.011	9.31	0.085	28.8	0	19.4	0.002	19.49
V$E2F6_01_#333	-0.239	0.186	4.19	0.005	18.1	0	6.52	0.002	18.339
V$ZNF219_01_#60	-2.57	0.461	2.38	0.109	15.4	0.004	12.8	0.001	17.97
V$UF1H3BETA_Q6_#9	-2.42	0.516	-0.145	0.343	13	0.015	15.2	0.003	17.62
V$STAT5A_04_#100	12.7	0.008	4.93	0.207	22.4	0	20.8	0	17.47
V$RREB1_01_#11	-2.24	0.438	3.17	0.054	15.1	0	12.2	0.001	17.34
V$SP1_02_#12	3.84	0.053	9.96	0.006	16	0.001	20.8	0	16.96
V$SP1SP3_Q4_#15	1.35	0.114	9.06	0.005	8.75	0.018	17.9	0.001	16.55
V$E2F1_01_#363	5.77	0.012	9.06	0	22.3	0	15.4	0	16.53
V$ETS_Q4_#48	13.2	0.001	5.1	0.09	21.6	0	21.1	0	16.5
V$ETS2_Q6_#20	25.8	0.001	13.2	0.12	29.5	0.002	28.7	0	16.3
V$MAZR_01_#42	0.173	0.13	0.915	0.145	7.51	0.014	16.4	0	16.227
V$ELF1_Q6_#8	7.04	0.009	0.386	0.267	16.4	0	12.2	0	16.014
V$STAT1_05_#500	1.61	0.044	-2.32	0.391	12.4	0	7.09	0.002	14.72
V$IRF3_Q3_#11	8.18	0.001	18.6	0	22.5	0	22.8	0	14.62
V$CTCF_02_#500	8.59	0.001	-4.02	0.595	-5.72	0.969	-2.47	0.306	14.31
V$STAT4_01_#101	3.51	0.019	-1.61	0.548	12.4	0	6.64	0	14.01
V$SP4_Q5_#14	12.3	0.001	9.72	0.005	19.7	0	23.3	0	13.58
V$SMAD1_01_#500	13.4	0	0.166	0.529	4.47	0.208	-0.118	0.563	13.518
V$STAT1STAT1_Q3_#8	1.98	0.019	-0.636	0.124	11.1	0	12.4	0	13.036
V$PARP_Q3_#6	3.92	0.028	-1.32	0.587	5.28	0.003	11.3	0	12.62
V$STAT5A_01_#33	-0.0993	0.036	-4.62	0.643	7.53	0	4.42	0	12.15
V$NFAT_Q4_01_#31	1.78	0.166	2.64	0.074	13.9	0	9.24	0	12.12
V$SP1_Q6_01_#235	15.2	0	12.1	0	16	0	24.2	0	12.1
V$KROX_Q6_#23	-2.75	0.429	-1.42	0.257	8.93	0.002	9.34	0.001	12.09
V$STAT4_Q4_#10	0.0712	0.061	-1.08	0.154	10.9	0	4.76	0.001	11.98
V$FOXO1_Q5_#14	5.29	0.01	-0.653	0.326	10.9	0	0.919	0.075	11.553
V$STAT_01_#14	4.84	0.001	-2.15	0.249	9.29	0	6.33	0	11.44
V$SP1_Q4_01_#170	16.4	0	17.9	0	21.3	0	27.4	0	11
V$GABPALPHA_Q4_#44	5.56	0.021	1.79	0.138	12	0	8.13	0.001	10.21
V$HELIOSA_02_#30	0.0621	0.148	-3.89	0.978	5.95	0.002	0.669	0.072	9.84
V$NANOG_02_#500	6.1	0.003	-3.65	0.918	3.83	0.093	-0.343	0.331	9.75
V$BCL6_01_#22	-0.555	0.324	-1.55	0.496	8.14	0.001	1	0.036	9.69
V$TCF3_01_#628	7.12	0.008	-0.955	0.494	8.7	0.012	1.4	0.193	9.655
V$STAT5A_03_#101	0.937	0.181	-0.991	0.37	8.43	0	6.52	0	9.421
V$ETS2_B_#7.53	5.1	0.028	3.41	0.063	12.7	0	6.53	0.009	9.29
V$STAT3_03_#500	1.09	0.129	1.49	0.101	8.68	0.005	10.1	0	9.01
V$CKROX_Q2_#10	4.24	0.047	4.19	0.079	8.36	0.039	13.1	0.004	8.91
V$STAT5B_01_#46	-0.796	0.052	-5.45	0.713	3.38	0.001	3.42	0	8.87
V$PU1_01_#53	6.16	0	-2.39	0.261	5.75	0.003	6.34	0.001	8.73
V$AP1_01_#47	-3.02	0.652	0.243	0.025	5.52	0	-2.05	0.128	8.54
V$OCT4_01_#108	-5.08	0.726	-6.57	0.995	1.65	0.005	-4.63	0.405	8.22
V$MAF_Q6_#5	9.23	0	1.56	0.051	1.12	0.073	2.85	0.014	8.11
V$ETS1_B_#14.67	7.44	0.015	2.28	0.149	10.3	0.01	9.02	0.007	8.02
V$CETS1P54_02_#40	-0.073	0.118	-1.37	0.172	6.54	0	6.29	0	7.91
V$CACD_01_#17	-0.974	0.334	5.59	0.001	2	0.086	6.89	0	7.864
V$STAT1_02_#101	2.94	0.002	0.319	0.008	-0.642	0.017	7.22	0	7.862
V$STAT1_03_#101	3.1	0.012	-0.593	0.113	7.15	0	6.6	0	7.743
V$FPM315_01_#500	7.47	0.007	1.74	0.207	2.58	0.27	-0.0815	0.513	7.5515
V$GC_01_#274	17	0	14.2	0	9.92	0.023	17.4	0	7.48
V$GABP_B_#9.18	6.72	0	1.82	0	-0.71	0.023	3.57	0	7.43
V$CEBPB_01_#21	-1.46	0.152	-1.89	0.168	5.38	0	5.47	0	7.36
V$AREB6_04_#12	-0.81	0.155	2.09	0.002	6.55	0	4.15	0	7.36
V$P50RELAP65_Q5_01_#19	-1.24	0.305	2.27	0.032	6.02	0.001	0.209	0.073	7.26
V$ELK1_01_#4	7.61	0.001	2.9	0.005	10	0	5.77	0	7.1
V$RFX1_01_#32	-5.23	0.899	1.85	0.001	-3.6	0.17	-3.42	0.132	7.08
V$LBP1_Q6_#5	7.34	0.02	5.23	0.034	5.97	0.01	0.38	0.276	6.96
V$CETS168_Q6_#8	10.3	0.004	3.38	0.057	8.2	0	5.05	0.008	6.92
V$PEA3_Q6_#10	6.02	0.004	-0.816	0.232	0.908	0.035	3.21	0.002	6.836
V$TBX15_02_#6	-6.33	0.666	-5.67	0.434	-6.64	0.748	0.0324	0.001	6.6724
V$HNF3_Q6_#39	-0.785	0.213	-1.63	0.343	4.94	0.005	-0.588	0.128	6.57
V$OCT4_02_#101	-1.99	0.086	-5.24	0.829	1.19	0.003	-2.43	0.08	6.43
V$ELF5_01_#45	4.26	0.016	0.0682	0.114	3.69	0.003	6.47	0	6.4018
V$PAX2_02_#37	1.18	0.049	0.554	0.02	6.93	0	1.18	0.001	6.376
V$CEBP_01_#22	4.27	0.005	-1.32	0.316	-1.5	0.241	-2.08	0.192	6.35
V$SPIB_01_#46	1.42	0.017	-1.25	0.069	5.08	0.001	3.06	0.002	6.33
V$SRY_01_#23	1.58	0.015	1.19	0.009	6.05	0	-0.268	0.001	6.318
V$SOX_Q6_#6	3.19	0.003	-2.98	0.374	-1.92	0.121	3.25	0	6.23
V$LDSPOLYA_B_#16	0.347	0.211	-1.47	0.478	1.39	0.134	4.76	0.004	6.23
V$NFE2_01_#9	-2.95	0.572	-1.67	0.193	3.24	0.002	1.55	0.012	6.19
ATF3_ChIPSeq_#171	-3.55	0.665	-0.591	0.06	2.61	0.007	-0.372	0.037	6.16
V$FRA1_Q5_#24	-2.93	0.673	-0.0866	0.045	3.03	0.002	-1.48	0.088	5.96
V$GADP_01_#500	1.47	0.009	0.831	0.003	4.12	0	6.76	0	5.929
V$NFKAPPAB50_01_#18	-0.328	0.021	0.836	0.001	2.54	0	-3.36	0.165	5.9
V$FOXM1_01_#5	4.61	0.006	-1.26	0.262	-0.507	0.046	-0.863	0.015	5.87
V$AP1_C_#12.16	-3.14	0.748	-0.83	0.117	2.71	0.006	-0.912	0.054	5.85
V$WT1_Q6_#23	1.46	0.127	3.8	0.012	2.81	0.058	7.26	0	5.8
V$STAT3_02_#101	7.82	0.006	2.35	0.029	3.16	0.002	8.01	0	5.66
V$NFKAPPAB_01_#40	-3.11	0.36	1.93	0.007	2.53	0.002	2	0.003	5.64
V$TATA_C_#13.37	-4.31	0.873	-4.25	0.806	1.31	0.003	-4.04	0.546	5.62
V$GZF1_01_#14	-7.24	0.647	-1.95	0.004	-7.22	0.437	-7.34	0.421	5.39
V$AP1_Q6_#56	-2.92	0.735	-0.968	0.093	2.27	0.001	-3.11	0.397	5.38
V$CAP_01_#303	4.7	0.342	3.59	0.07	4.55	0.005	-0.617	0.219	5.317
V$NFKB_Q6_#13	-3.21	0.562	-0.682	0.088	0.278	0.025	2.06	0.006	5.27
V$SP1_Q6_#108	13.7	0	9.09	0.002	10	0.005	14.3	0	5.21
V$FLI1_Q6_#14	1.43	0.089	2.39	0.02	6.63	0	1.89	0.024	5.2
V$CAAT_01_#175	1.52	0.01	-2.68	0.308	-3.63	0.57	-3.18	0.347	5.15
V$SP1_01_#11	2.3	0.078	6.27	0.002	1.17	0.114	5.02	0.003	5.1
V$NFKAPPAB65_01_#18	-2.91	0.344	-0.0476	0.029	2.19	0.002	1.48	0.003	5.1
V$TEL2_Q6_#5	1.2	0.143	0.316	0.185	4.4	0.018	5.39	0.006	5.074
V$MAFB_01_#21	-0.814	0.714	0.208	0.126	3.22	0	-1.75	0.127	4.97
V$BACH2_01_#26	-3.18	0.254	-2.59	0.073	-0.503	0.002	-5.27	0.856	4.767
V$ZEC_01_#15	-5.6	0.646	-4.96	0.343	-0.959	0.009	-1.77	0.017	4.641
V$FOXO1_02_#21	-0.623	0.01	-5.19	0.749	-2.62	0.062	-3.74	0.168	4.567
V$MUSCLE_INI_B_#16	-2.59	0.328	-2.19	0.245	-0.413	0.04	1.91	0.002	4.5
V$CEBP_Q3_#129	-0.609	0.252	-0.81	0.134	3.69	0	-0.27	0.014	4.5
V$AP1FJ_Q2_#17	-2.63	0.688	-1.64	0.241	1.49	0.003	-2.93	0.354	4.42
V$HMGIY_Q3_#25	0.525	0.076	0.0524	0.098	4.39	0.003	0.2	0.039	4.3376
V$GKLF_02_#500	10.7	0	13.3	0	9.04	0.002	12.7	0	4.26
V$CETS1P54_01_#15	-0.564	0.134	-2	0.287	1.99	0.002	0.21	0.004	3.99
V$STAT3STAT3_Q3_#5	3.83	0	0.583	0.007	0.36	0.006	-0.075	0.006	3.905
V$AP1_Q4_01_#119	-2.65	0.744	-0.685	0.076	1.23	0.005	-2.1	0.117	3.88
V$POU6F1_01_#16	-5.9	0.929	-5.38	0.594	-5.26	0.369	-2.08	0.01	3.82
V$HNF1_02_#1.01	0.614	0.004	-3.08	0.529	-2.79	0.043	-3.04	0.027	3.694
V$NRF2_01_#7	-0.682	0.097	-1.75	0.156	0.912	0.003	1.93	0.001	3.68
V$T3R_01_#17	-2.36	0.114	0.143	0.01	-0.987	0.018	-3.51	0.192	3.653
V$HNF1B_01_#1	0.12	0.003	-3.31	0.763	-3.23	0.112	-3.07	0.016	3.43
V$CREL_01_#17	-2.08	0.315	-1.93	0.238	1.27	0.004	0.518	0.005	3.35
V$AP2GAMMA_01_#146	-0.373	0.097	-2.72	0.542	0.615	0.007	-2.28	0.134	3.335
V$AP1_Q6_01_#130	-2.69	0.716	-0.856	0.082	0.616	0.005	-2.33	0.134	3.306
V$GAF_Q6_#6	-2.05	0.336	-2.17	0.253	1.09	0.001	-0.0139	0.001	3.26
V$ELK1_02_#31	0.0452	0.015	-0.742	0.018	1.22	0.001	2.43	0	3.172
V$AP1_Q2_01_#46	-2.57	0.592	-1.7	0.152	0.595	0.005	-1.24	0.014	3.165
V$STAT6_01_#101	-0.0453	0.074	-2.13	0.368	1	0	1	0	3.13
V$COREBINDINGFACTOR_Q6_#9	-0.145	0.105	-1.75	0.262	1.05	0.009	-2.07	0.14	3.12
V$HB24_01_#1	-0.473	0.01	-3.41	0.829	-3.41	0.186	-3.59	0.114	3.117
V$CEBP_Q2_01_#89	-2.04	0.315	-1.99	0.146	0.984	0	0.412	0.001	3.024
V$HMGIY_Q6_#13	-1.36	0.331	-1.8	0.27	-0.389	0.017	1.2	0	3
V$TEF_Q6_#5	-4.13	0.785	-1.51	0.01	-4.38	0.529	-4.51	0.462	3
V$CETS1P54_03_#33	-1.05	0.056	-2.76	0.212	0.122	0.002	-0.394	0.004	2.882
V$PITX3_01_#1.01	-0.452	0.005	-3.32	0.909	-3.29	0.209	-3.27	0.049	2.868
V$CEBPDELTA_Q6_#16	-2.54	0.148	-1.67	0.02	-2.76	0.035	-0.0857	0	2.6743
V$CPHX_01_#1.01	-1.49	0.105	-0.989	0.008	-3.26	0.296	-3.48	0.19	2.491
V$CEBPB_02_#17	-3.45	0.4	-1.23	0.003	-2.37	0.008	-1.9	0.002	2.22
V$CREBP1_Q2_#7	-3.65	0.204	-1.56	0.008	-2.83	0.016	-3.34	0.034	2.09
V$CEBPA_01_#43	-2.16	0.134	-2.73	0.138	-0.844	0.001	-2.37	0.016	1.886
V$E2F1_Q3_#13	-3.07	0.021	-3.45	0.01	-4.93	0.884	-4.78	0.285	1.86
V$ELK1_03_#15	-0.141	0.014	-0.413	0.01	-1.5	0.02	-1.71	0.027	1.569
V$CEBP_Q2_#62	-2.16	0.091	-2.51	0.052	-1.19	0.002	-2.57	0.013	1.38
V$CDXA_02_#36	-3.05	0.261	-3.97	0.872	-3.24	0.009	-4.29	0.367	1.24

## Sheet: UC4
Time (min)	0		60		120		240
Motif	Score	p value	Score	p value	Score	p value	Score	p value	MaxScoreDifference
V$SP1_Q2_01_#103	2.06	0.126	3.02	0.063	-1.15	0.463	16	0	17.15
V$SP1_Q6_01_#235	0.952	0.137	1.73	0.061	-1.52	0.408	14.8	0	16.32
V$SP4_Q5_#14	1.24	0.125	2.7	0.036	-1.28	0.327	15	0	16.28
V$SP1_Q4_01_#170	2.01	0.095	1.94	0.064	-1.26	0.393	13.6	0	14.86
V$TBX18_01_#19	-11.8	0.884	0.168	0.003	-5.1	0.042	-12.7	0.977	12.868
V$CKROX_Q2_#10	0.000278	0.326	2.67	0.051	-1.69	0.562	10.3	0	11.99
V$ZNF219_01_#60	3.12	0.035	4.28	0.021	-3.5	0.5	8.26	0.004	11.76
V$SP1_Q6_#108	3.83	0.021	2.89	0.027	-1.36	0.29	10.3	0	11.66
V$AR_02_#51	-9.45	0.996	1.79	0.002	-9.14	0.974	-8.56	0.98	11.24
V$NFY_01_#164	3.58	0.003	-0.324	0.065	3.46	0.004	10.5	0	10.824
V$CAAT_01_#175	4.14	0.002	0.421	0.057	0.507	0.042	10.7	0	10.279
V$PU1_Q4_#31	1.56	0.129	3.11	0.037	2.05	0.073	11.8	0.004	10.24
V$SP1SP3_Q4_#15	-0.184	0.209	0.495	0.143	-3.94	0.869	5.78	0.008	9.72
V$AR_01_#29	-6.12	0.994	3.01	0	-5.3	0.896	-5.48	0.945	9.13
V$GKLF_02_#500	-0.25	0.149	1.03	0.053	-2.97	0.52	6.07	0	9.04
V$BEL1_B_#11.71	-4.52	0.334	-4.45	0.362	1.95	0.002	-6.52	0.884	8.47
V$PU1_01_#53	1.19	0.033	-1.45	0.229	-0.144	0.058	6.9	0	8.35
V$IRF_Q6_01_#36	-1.28	0.432	-0.907	0.35	0.382	0.126	6.9	0.003	8.18
V$SPIB_01_#46	-0.0586	0.052	-1.82	0.167	0.228	0.04	6.35	0	8.17
V$NFY_Q6_#20	1.72	0.006	-0.228	0.062	2.61	0.004	7.93	0	8.158
V$ELF1_Q6_#8	0.459	0.199	-1.06	0.473	0.827	0.139	7.07	0.007	8.13
V$STAT_Q6_#30	3.36	0.059	-1.79	0.791	6.31	0.007	4.89	0.025	8.1
V$ALPHACP1_01_#7	-0.0211	0.074	-1.65	0.249	-2.8	0.431	4.79	0.001	7.59
V$CEBPB_02_#17	6.62	0	-0.689	0.069	-0.833	0.031	3.01	0	7.453
V$ZTA_Q2_#11	5.56	0.001	1.23	0.042	-1.83	0.477	-0.807	0.249	7.39
V$NFY_Q6_01_#41	2.86	0.005	0.267	0.036	0.668	0.014	7.65	0	7.383
V$BACH2_01_#26	6.61	0	3.1	0.002	1.46	0.006	-0.744	0.043	7.354
V$AP1_C_#12.16	7.08	0	2.96	0.004	3.06	0.009	0.3	0.073	6.78
V$AP1_01_#47	7.3	0	1.55	0.015	2.29	0.018	0.713	0.046	6.587
V$VJUN_01_#24	-3.62	0.107	1.53	0.005	2.7	0	0.414	0.008	6.32
V$CEBP_01_#22	4.32	0.001	0.00454	0.199	-2	0.878	0.274	0.155	6.32
V$NFE2_01_#9	3.68	0.002	0.622	0.059	-1.27	0.211	-2.56	0.527	6.24
V$CEBP_Q2_#62	4.6	0	-1.41	0.236	0.23	0.009	3.27	0.001	6.01
V$FRA1_Q5_#24	5.5	0	2.88	0.003	1.61	0.022	-0.171	0.106	5.671
V$POU1F1_Q6_#17	-3.09	0.506	-2.48	0.368	-4.11	0.882	1.24	0.004	5.35
V$AP1_Q4_01_#119	4.8	0	2.81	0.002	1.23	0.037	-0.522	0.148	5.322
V$ELF5_01_#45	1.52	0.037	-0.821	0.29	1.17	0.046	4.5	0.005	5.321
V$NFY_C_#7.07	-0.0162	0.048	-2.86	0.458	0.549	0.031	2.45	0.006	5.31
V$CEBPA_01_#43	5.82	0	1.71	0.003	0.524	0.011	4.95	0	5.296
V$CEBP_Q3_#129	4.29	0.002	-0.212	0.235	1.52	0.034	5.07	0.002	5.282
V$AP1_Q2_01_#46	4.89	0.001	3.19	0.002	-0.233	0.099	1.4	0.02	5.123
V$AR_Q2_#7	-2.94	0.601	2.1	0.007	-0.909	0.116	-2.62	0.451	5.04
ATF3_ChIPSeq_#171	4	0.002	-0.333	0.107	1.61	0.023	-0.965	0.133	4.965
V$ATF_B_#12.86	2.35	0.001	0.66	0.007	4.03	0	-0.889	0.024	4.919
V$BACH1_01_#27	2.77	0.001	0.683	0.008	-1.74	0.062	-1.94	0.068	4.71
V$AP1_Q6_01_#130	5.82	0	3.27	0.001	1.55	0.025	1.15	0.029	4.67
V$STAT3_02_#101	3.37	0.009	-1.28	0.957	0.679	0.207	0.245	0.372	4.65
V$CREB_01_#29	0.937	0.004	-1.51	0.065	1.98	0.003	-2.67	0.12	4.65
V$ICSBP_Q6_#7	0.155	0.084	-1.34	0.258	-0.569	0.119	3.18	0.007	4.52
V$SOX_Q6_#6	0.619	0.049	-0.335	0.112	-1.86	0.29	2.6	0.007	4.46
V$MEF2_Q6_01_#13	-2.02	0.227	-1.95	0.285	-3.33	0.573	1.1	0.01	4.43
V$CREB_Q2_01_#28	-2.57	0.186	1.8	0.001	0.707	0.005	-0.658	0.016	4.37
V$STRA13_01_#23	-2.23	0.08	0.861	0.01	-3.45	0.217	-0.589	0.026	4.311
V$ATF1_Q6_#9	3.09	0.001	0.971	0.012	4.83	0.001	0.523	0.012	4.307
V$CBF_02_#41	0.99	0.007	-1.59	0.228	-3.27	0.744	-2.49	0.365	4.26
V$E2F1_Q4_01_#31	-4.23	0.423	-0.299	0.005	-4.38	0.364	-4.48	0.403	4.181
V$SOX_01_#31	2.17	0.233	2.43	0.041	4.28	0.034	6.17	0.003	4
V$HOXA7_01_#18	-2.1	0.199	-1.31	0.111	-1.03	0.046	1.75	0.001	3.85
V$CREBP1CJUN_01_#43	1.91	0	-0.947	0.053	1.49	0.003	-1.88	0.055	3.79
V$CEBP_Q2_01_#89	3.37	0.002	-0.351	0.13	-0.201	0.078	2.04	0.004	3.721
V$ATF_01_#25	0.178	0.005	1.12	0	2.94	0	-0.77	0.016	3.71
V$HIF2A_01_#56	-0.719	0.003	-3.38	0.419	-4.17	0.551	-4.42	0.66	3.701
V$E2F_Q3_01_#25	-4.28	0.526	-0.727	0.005	-4.2	0.351	-4.37	0.41	3.643
CEBPDelta_ChIPSEq_#333	1.5	0.009	-1.44	0.245	-2.14	0.301	-1.53	0.167	3.64
V$E2F_Q4_01_#31	-3.82	0.233	-0.552	0.007	-4.06	0.243	-4.16	0.226	3.608
V$STAT1_03_#101	2.33	0.01	-1.24	0.778	-1.17	0.612	-0.241	0.257	3.57
V$CEBPDELTA_Q6_#16	-1.52	0.145	1.93	0.001	-0.645	0.033	-1.2	0.052	3.45
V$ATF4_Q2_#7	-0.132	0.01	1.13	0.005	-1.17	0.053	-2.32	0.223	3.45
V$AP1_Q6_#56	3.53	0.005	1.15	0.025	2.67	0.012	0.273	0.064	3.257
V$CREBATF_Q6_#60	0.341	0.005	-0.6	0.029	0.956	0.001	-2.18	0.08	3.136
V$CDX2_Q5_01_#20	-0.484	0.023	-0.96	0.099	-1.45	0.123	1.67	0.001	3.12
V$PARP_Q3_#6	0.709	0.18	0.629	0.146	0.761	0.135	3.62	0.01	2.991
V$MEF2_02_#100	0.92	0.011	-1.27	0.046	-1.89	0.048	1.09	0.008	2.98
V$RFX_Q6_#10	-1.17	0.189	0.698	0.003	1.17	0.002	-1.76	0.271	2.93
V$CEBPB_01_#21	2.79	0.004	0.775	0.042	-0.00998	0.062	1.67	0.009	2.79998
V$HOX13_01_#10	2.46	0	0.092	0.011	2.13	0.003	2.77	0	2.678
V$CREB_02_#16	-2.45	0.153	-0.322	0.019	0.201	0.003	-2.17	0.067	2.651
V$TBP_01_#47	-3.12	0.592	-2.89	0.637	-2.86	0.37	-0.487	0.01	2.633
V$CPHX_01_#1.01	-0.34	0.08	0.0563	0.035	-1.24	0.31	1.34	0.001	2.58
V$HOXA4_Q2_#6	-1.75	0.298	-2.22	0.775	-1.65	0.191	0.0928	0.009	2.3128
V$E2F1_Q4_#5	-2.6	0.334	-0.382	0.006	-2.05	0.059	-2.43	0.076	2.218
V$HNF1B_01_#1	-0.995	0.146	-1.12	0.278	-2.33	0.941	-0.14	0.01	2.19
V$OTP_01_#1.01	-0.455	0.04	-0.806	0.098	-2.03	0.433	0.136	0.003	2.166
V$ARX_01_#1.01	0.173	0.013	-0.319	0.03	-1.46	0.16	0.701	0.003	2.161
V$LBX2_01_#1.01	-0.00477	0.023	-0.282	0.037	-1.63	0.302	0.487	0.004	2.117
V$ESX1_01_#1.01	-0.254	0.031	-0.504	0.062	-1.75	0.297	0.271	0.004	2.021
V$PSX1_01_#1.01	-0.086	0.028	-0.122	0.028	-1.59	0.288	0.42	0.004	2.01
V$CDXA_01_#19	-1.49	0.404	-0.206	0.026	-0.893	0.062	0.52	0.003	2.01
V$UNCX4.1_01_#1.01	-0.468	0.041	-0.623	0.069	-1.95	0.401	0.0583	0.005	2.0083
V$TST1_02_#1.01	-0.367	0.044	-0.308	0.053	-1.67	0.258	0.33	0.008	2
V$NKX12_01_#1.01	0.144	0.021	-0.0272	0.018	-1.53	0.296	0.422	0.003	1.952
V$PROP1_02_#1.01	-0.457	0.049	-0.388	0.049	-1.86	0.39	0.0726	0.01	1.9326
V$DUXL_01_#1.01	-1.35	0.365	-0.75	0.134	-2.13	0.851	-0.235	0.009	1.895
V$EN2_01_#1.01	0.12	0.022	-0.127	0.026	-1.54	0.246	0.331	0.003	1.871
V$ALX3_01_#1	-0.611	0.064	-0.386	0.052	-1.84	0.399	0.00436	0.008	1.84436
V$CART1_03_#1.01	-0.642	0.058	-0.641	0.076	-1.89	0.392	-0.0496	0.009	1.8404
V$RAX_01_#1.01	0.0599	0.02	-0.19	0.021	-1.61	0.243	0.209	0.003	1.819
V$CDXA_02_#36	-2.41	0.746	-1.96	0.556	-2.03	0.267	-0.607	0.006	1.803
V$CART1_02_#1	-0.473	0.038	-0.496	0.049	-1.93	0.413	-0.13	0.006	1.8
V$PAX4_05_#1.01	-0.126	0.022	-0.454	0.045	-1.8	0.348	-0.013	0.003	1.787
V$PAX6_02_#1.01	-0.0477	0.025	-0.211	0.038	-1.52	0.243	0.267	0.003	1.787
V$SHOX2_01_#1.01	-0.358	0.036	-0.637	0.077	-1.77	0.371	0.0137	0.005	1.7837
V$OCTAMER_02_#1.01	-0.615	0.061	-0.663	0.081	-1.84	0.367	-0.0611	0.009	1.7789
V$HOXA3_02_#1	-0.703	0.051	-0.624	0.055	-1.79	0.429	-0.0115	0.004	1.7785
V$ALX4_02_#1.01	-0.562	0.04	-0.751	0.075	-1.99	0.447	-0.217	0.008	1.773
V$LHX9_01_#1.01	-0.208	0.027	-0.806	0.102	-1.82	0.361	-0.0997	0.008	1.7203
V$DLX1_01_#1.01	-0.688	0.05	-0.568	0.054	-1.79	0.42	-0.124	0.005	1.666
V$PAX4_02_#20	0.361	0.004	-1.19	0.114	-1.3	0.067	0.161	0.005	1.661
V$LH2_01_#1	-0.696	0.074	-0.605	0.082	-1.78	0.426	-0.173	0.008	1.607
V$LHX61_01_#1.01	-0.712	0.055	-0.297	0.029	-1.78	0.389	-0.182	0.007	1.598
V$OG2_02_#1.01	-0.495	0.039	-0.673	0.077	-1.75	0.432	-0.306	0.009	1.444
V$PXRRXR_01_#1.01	-0.336	0.144	-0.462	0.116	-1.17	0.801	0.228	0	1.398
V$HOXA3_01_#14	-2.02	0.843	-1.39	0.323	-2	0.564	-0.628	0	1.392
V$NKX11_01_#1.01	-0.954	0.109	-0.638	0.064	-1.89	0.594	-0.538	0.01	1.352
V$CREB_Q4_01_#40	0.67	0.004	0.563	0.007	0.556	0.005	-0.522	0.017	1.192
V$PXRRXR_02_#1	-0.21	0.144	-0.434	0.145	-1.09	0.794	-0.0111	0.002	1.0789
V$SOX4_01_#1.01	-0.612	0.49	-0.396	0.186	-0.595	0.262	0.458	0.005	1.07
V$HOXA13_02_#1.01	-1.25	0.546	-0.958	0.289	-1.51	0.618	-0.471	0.01	1.039
V$ATF3_Q6_#11	3.12	0.001	3.35	0.001	3.89	0.001	3.74	0	0.77

## Sheet: UC5
Time (min)	0		60		120		240
Motif	Score	p value	Score	p value	Score	p value	Score	p value	MaxScoreDifference
V$MYF_01_#16	9.83	0.001	0.057	0.187	1.15	0.274	-4.15	0.962	13.98
V$TCF3_01_#628	-2.5	0.802	-2.49	0.655	9.12	0	-1.38	0.421	11.62
V$GCNF_01_#37	-9.36	0.999	2.17	0.005	-5.94	0.576	-7.1	0.723	11.53
V$MTF1_01_#13	-3.34	0.026	-9.87	0.722	-0.808	0.006	0.163	0	10.033
V$DMRT1_01_#22	-6.45	0.844	-4.52	0.236	-6.71	0.952	3.15	0	9.86
V$SP1_Q4_01_#170	9.38	0.001	4.98	0.005	5.62	0.052	-0.173	0.213	9.553
V$IRF_Q6_01_#36	-0.564	0.292	8.33	0	6	0.008	-0.953	0.27	9.283
V$GC_01_#274	8.87	0.001	1.72	0.046	3.57	0.098	-0.223	0.2	9.093
V$SP1_Q6_#108	8.23	0.001	4.19	0.003	5.65	0.02	-0.754	0.175	8.984
V$STAT1_05_#500	-3.55	0.697	1.15	0.037	5.28	0.004	-0.315	0.12	8.83
V$IRF3_Q3_#11	-0.45	0.181	5.03	0.001	5.81	0.003	-2.4	0.478	8.21
V$EGR_Q6_#9	6.11	0	-1.8	0.234	0.291	0.113	-1.93	0.32	8.04
V$SP1_Q6_01_#235	7.07	0.003	3.57	0.006	5.03	0.036	-0.943	0.283	8.013
V$IRF2_01_#15	-3.5	0.248	2.65	0.002	-4.88	0.62	-0.0846	0.01	7.53
V$WT1_Q6_#23	5.24	0.004	-1.6	0.38	1.65	0.142	-2.17	0.705	7.41
V$MEF2_05_#22	-3.44	0.271	-4.74	0.453	-3.72	0.318	2.6	0.001	7.34
V$FREAC2_01_#27	0.974	0.004	-6.12	0.966	-1.89	0.064	-4.2	0.415	7.094
V$HTF_01_#30	-6.6	0.897	-4.73	0.171	-2.8	0.043	0.361	0.001	6.961
V$KROX_Q6_#23	5.36	0.004	-1.51	0.17	4.12	0.026	2.06	0.014	6.87
V$DMRT2_01_#18	-4.62	0.41	-6.71	0.933	-4.77	0.462	-0.078	0.007	6.632
V$IRF1_01_#21	-4.45	0.515	2.09	0.003	-3.88	0.386	-1.06	0.054	6.54
V$IRF_Q6_#26	-0.0703	0.173	6.33	0.001	5.76	0.004	0.0503	0.104	6.4003
V$MEF2_02_#100	-5.5	0.429	-6.06	0.48	-4.76	0.323	0.289	0.008	6.349
V$SOX2_Q6_#16	-3.41	0.73	-3.15	0.451	2.92	0.003	-2.95	0.431	6.33
V$ETF_Q6_#13	4.65	0.001	-1.56	0.061	1.1	0.004	0.343	0.008	6.21
V$BEN_01_#30	3.8	0	-2.06	0.243	-2.32	0.849	-2.4	0.735	6.2
V$CEBP_Q3_#129	0.774	0.057	-0.358	0.029	4.12	0.003	-1.96	0.583	6.08
V$NFY_01_#164	2.86	0.004	-3.09	0.259	-2.91	0.305	-1.38	0.07	5.95
V$FOXP3_01_#4.08	2.78	0.003	-3.1	0.873	0.76	0.011	-2.22	0.498	5.88
V$RSRFC4_Q2_#27	-6.09	0.643	-6.49	0.648	-5.66	0.553	-0.611	0.009	5.879
V$CTCF_01_#1.01	3.67	0.001	-0.559	0.024	-1.05	0.333	-2.2	0.771	5.87
V$RSRFC4_01_#38	-6.19	0.582	-6.09	0.449	-3.91	0.185	-0.333	0.009	5.857
V$AHRARNT_01_#101	-6.3	0.781	-6.31	0.679	-5.45	0.472	-0.476	0.005	5.834
V$AP2_Q6_01_#24	2.12	0.005	-1.95	0.229	-1.55	0.255	-3.68	0.92	5.8
V$ETS_Q6_#81	3.56	0.125	8.79	0	3.48	0.311	3.08	0.157	5.71
V$CEBPB_01_#21	-0.347	0.083	-0.0686	0.019	4.06	0.001	-1.6	0.152	5.66
V$MEF2_Q6_01_#13	1.08	0.017	-3.19	0.377	-0.609	0.065	2.38	0.002	5.57
V$STAT3_01_#100.1	-7.48	0.167	-4.58	0.025	-2.04	0.016	-2.36	0.007	5.44
V$EFC_Q6_#6	1.57	0.002	-3.53	0.591	-1.35	0.04	-3.85	0.799	5.42
V$XFD3_01_#6	-1.44	0.135	-3.44	0.55	1.33	0.005	-4.05	0.87	5.38
V$CEBP_Q2_01_#89	-0.103	0.056	0.0842	0.006	2.66	0.002	-2.68	0.602	5.34
V$MMEF2_Q6_#10	-4.33	0.915	-2.99	0.26	-0.276	0.042	0.984	0.001	5.314
V$PU1_01_#53	3.75	0.002	1.43	0.006	1.46	0.025	-1.42	0.143	5.17
V$ZF5_01_#19	1.91	0	-2.69	0.023	-2.95	0.073	-3.25	0.147	5.16
V$NFY_Q6_#20	1.92	0.009	-3.2	0.435	-2.72	0.38	-1.53	0.092	5.12
V$GABPALPHA_Q4_#44	2.28	0.054	4.35	0.003	-0.765	0.543	0.0111	0.207	5.115
V$HNF1_01_#26	0.383	0.008	-0.12	0.006	0.517	0.004	-4.45	0.416	4.967
V$EGR3_01_#100.1	-1.54	0.009	-4.26	0.041	-2.07	0.006	-6.44	0.241	4.9
V$CEBPGAMMA_Q6_#7	2.36	0.007	-2.5	0.418	-1.44	0.28	-1.32	0.175	4.86
V$AIRE_01_#32	-1.93	0.093	-5.17	0.755	-4	0.455	-0.337	0.01	4.833
V$SPIB_01_#46	3.03	0.002	1.67	0.008	1.86	0.012	-1.78	0.106	4.81
V$OCT1_04_#47	-3.16	0.447	-2.07	0.076	1.61	0.008	-2.6	0.169	4.77
V$MTATA_B_#12	-0.0119	0.005	-4.16	0.456	-4.67	0.826	-1.79	0.039	4.6581
V$TCF11MAFG_01_#14	-3.67	0.369	-3.55	0.227	0.962	0.004	-2.63	0.139	4.632
V$MTF1_02_#19	1.77	0.002	-1.19	0.055	0.635	0.01	-2.73	0.828	4.5
V$ELF1_Q5_#14	3.75	0.156	6.22	0.004	1.85	0.561	2.27	0.247	4.37
V$NKX61_01_#17	-1.37	0.047	-3.58	0.219	0.714	0.01	-3.31	0.206	4.294
CEBPDelta_ChIPSEq_#333	-1.82	0.224	2.47	0.001	0.791	0.006	-1.54	0.117	4.29
V$ELF5_01_#45	0.718	0.08	2.08	0.003	-1.02	0.341	-2.2	0.569	4.28
V$NRF2_01_#7	0.882	0.035	2.07	0.002	-2.17	0.436	-2.21	0.361	4.28
V$HIC1_02_#101	0.973	0.001	-1.93	0.079	-0.42	0.013	-3.29	0.569	4.263
V$BCL6_01_#22	-0.462	0.318	1.52	0.009	3.34	0.03	-0.829	0.267	4.169
V$ETS2_Q6_#20	4.82	0.221	6.31	0.007	3.55	0.649	2.35	0.466	3.96
V$STAT3STAT3_Q3_#5	1.67	0.007	-2.15	0.142	0.889	0.009	-2.24	0.217	3.91
V$BRCA_01_#43	1.18	0.008	-1.91	0.135	-1.73	0.236	-2.72	0.687	3.9
V$CETS168_Q6_#8	1.29	0.117	2.65	0.009	-0.81	0.51	-1.25	0.456	3.9
V$GATA2_02_#31	0.644	0.01	-1.25	0.035	-3.18	0.392	-2.64	0.183	3.824
V$BARBIE_01_#15	2.07	0.023	1.9	0.007	-1.71	0.444	-0.192	0.094	3.78
V$P53_DECAMER_Q2_#46	0.69	0.151	1.8	0.004	-1.16	0.528	-1.96	0.693	3.76
V$TBP_Q6_#20	0.994	0.007	-2.75	0.406	-0.599	0.03	-1.25	0.043	3.744
V$ELK1_02_#31	0.749	0.014	-0.106	0.009	-2.89	0.565	-2.89	0.453	3.639
V$MYCMAX_B_#18	-2.38	0.092	-2.68	0.061	-0.65	0	-4.27	0.689	3.62
V$HES1_Q2_#8	-0.751	0.025	-0.64	0.007	-1.12	0.027	-4.06	0.95	3.42
V$CETS1P54_01_#15	-0.153	0.099	1.3	0.008	-1.88	0.407	-1.99	0.366	3.29
V$CEBPB_02_#17	0.508	0.004	1.2	0.001	-2.07	0.08	-1.37	0.024	3.27
V$ICSBP_Q6_#7	-0.775	0.151	1.91	0.007	-0.5	0.121	-1.33	0.175	3.24
V$CPHX_01_#1.01	1	0.005	-2.22	0.208	-0.228	0.008	-1.24	0.054	3.22
V$NRF1_Q6_#7	-0.508	0.021	-3.47	0.145	-0.329	0.003	-0.861	0.013	3.141
V$PEA3_Q6_#10	-0.148	0.19	1.84	0.002	-0.581	0.269	-1.23	0.329	3.07
V$MRF2_01_#15	-3.81	0.746	-0.787	0.008	-3.78	0.623	-3.28	0.297	3.023
V$MECP2_01_#23	-1.58	0.006	-3.3	0.085	-4.53	0.469	-1.94	0.021	2.95
V$CREBP1_Q2_#7	-2.07	0.073	-3.25	0.152	-1.46	0.021	-0.533	0.01	2.717
V$CEBPA_01_#43	-0.971	0.063	-1.22	0.017	0.432	0.003	-2	0.127	2.432
V$E2F_Q2_#16	-0.986	0	-2.69	0.005	-2.72	0.002	-3.39	0.037	2.404
V$OCT1_03_#51	-1.22	0.014	-2.69	0.078	-1.18	0.003	-3.42	0.488	2.24
V$PAX1_B_#5	-1.47	0.005	-1.43	0.003	-3.37	0.023	-1.17	0.002	2.2
V$EGR1_01_#100.1	-1.65	0.012	-3.8	0.03	-2.29	0.009	-3.57	0.04	2.15
V$ZF5_B_#17	-1.08	0.003	-2.75	0.089	-3.07	0.294	-3.02	0.225	1.99
V$AREB6_04_#12	-0.456	0.146	-0.308	0.021	1.32	0.017	1.52	0.007	1.976
V$FOXJ2_02_#6	-0.559	0.022	-2.38	0.068	-0.683	0.019	-0.756	0.009	1.821
V$CEBP_Q2_#62	-1.82	0.167	-1.12	0.007	-2.5	0.273	-1.85	0.071	1.38
