# Supplementary material for: Identifying novel transcription factors involved in the inflammatory response by using binding site motif scanning in genomic regions defined by histone acetylation
Source: PLoS One. 2017 Sep 18;12(9):e0184850. doi: 10.1371/journal.pone.0184850 (PMC5602638; doi:10.1371/journal.pone.0184850)
Supplement: S2 Table — Clover raw score are shown for time points 0, 1, 2 and 4h for each motif and each cluster (7,272 total). Cluster median expression is shown for each cluster. Three different correlation scores are shown, one without any time lag, one for fixed time lag (fixed for each cluster) and one for optimal time lag (best score) for that motif/cluster combination. (XLSX) [file pone.0184850.s003.xlsx]

## Sheet: TLCC_results_all_v3.txt
	CLOVER RAW SCORES						CLUSTER MEDIAN EXPRESSION
motif	time_0	time_1	time_2	time_4		cluster	expression__0	expression__1	expression__4	expression__12		cor_zero_lag	tlcc_fixed_lag	time_lag_fixed	optimal_time_lag	opt_tlcc
V$OBOX1_01	-1.98	-2.13	-2.28	-2.4		DC1	1	1.09342	0.580997	0.126159		0.798534	0.999252	2	1.79871	1
V$NGFIC_01	-7.62	-7.03	-6.46	-5.98		DC1	1	1.09342	0.580997	0.126159		-0.79985	-0.99898	2	1.76597	-0.999978
V$YY1_Q6	-1.67	0.337	2.57	3.61		DC1	1	1.09342	0.580997	0.126159		-0.754505	-0.998516	2	2	-0.998516
V$NMYC_01	-5.55	-4.61	-3.67	-3.28		DC1	1	1.09342	0.580997	0.126159		-0.728899	-0.996693	2	2	-0.996693
V$NFKB_Q6_01	-0.394	-1.68	-3.02	-4.31		DC1	1	1.09342	0.580997	0.126159		0.826005	0.99609	2	1.51491	0.999972
V$ETS_Q6	9.86	5.74	3.14	0.953		DC1	1	1.09342	0.580997	0.126159		0.731874	0.995227	2	2	0.995227
V$HLF_01	-5.22	-4.81	-4.44	-4.03		DC1	1	1.09342	0.580997	0.126159		-0.823952	-0.994928	2	1.44768	-0.999828
V$ESE1_Q3	6.22	2.21	0.104	-3		DC1	1	1.09342	0.580997	0.126159		0.776221	0.990928	2	1.63192	0.993253
V$GATA2_01	-3.74	-3.19	-2.93	-2.68		DC1	1	1.09342	0.580997	0.126159		-0.69582	-0.987207	2	2	-0.987207
V$E4F1_Q6	-2.62	-2.21	-1.24	-0.78		DC1	1	1.09342	0.580997	0.126159		-0.832446	-0.987089	2	1.79581	-0.987849
V$FREAC3_01	-5.58	-5.3	-4.62	-4.35		DC1	1	1.09342	0.580997	0.126159		-0.818399	-0.986353	2	1.94652	-0.986408
V$POLY_C	-1.19	-2.16	-2.57	-3.33		DC1	1	1.09342	0.580997	0.126159		0.770755	0.985626	2	1.54961	0.988981
V$TST1_01	1.48	0.0527	-1.62	-1.8		DC1	1	1.09342	0.580997	0.126159		0.670388	0.982279	2	2	0.982279
V$GABPALPHA_Q4	5.52	4.68	4.35	3.62		DC1	1	1.09342	0.580997	0.126159		0.784606	0.981751	2	1.34519	0.988294
V$NFKAPPAB65_01	-1.29	-1.96	-3.87	-5.08		DC1	1	1.09342	0.580997	0.126159		0.87142	0.979374	2	1.35174	0.985786
V$PU1_Q4	9.42	3.73	1.81	-1.03		DC1	1	1.09342	0.580997	0.126159		0.690649	0.979204	2	2	0.979204
V$NKX3A_01	-2.2	-2.75	-4.11	-4.3		DC1	1	1.09342	0.580997	0.126159		0.751388	0.976829	2	2	0.976829
V$AP4_Q6	-0.762	-1.12	-2	-2.12		DC1	1	1.09342	0.580997	0.126159		0.749913	0.976732	2	2	0.976732
V$E4BP4_01	-6.54	-5.96	-5.11	-5.08		DC1	1	1.09342	0.580997	0.126159		-0.671876	-0.976005	2	2	-0.976005
V$RUSH1A_02	-3.22	-2.6	-2.41	-1.87		DC1	1	1.09342	0.580997	0.126159		-0.777832	-0.975348	2	1.26452	-0.983309
V$EVX2_01	-1.88	-1.99	-2.44	-2.63		DC1	1	1.09342	0.580997	0.126159		0.851863	0.972812	2	1.67737	0.974597
V$NFKB_C	-0.543	-1.77	-3.6	-6.08		DC1	1	1.09342	0.580997	0.126159		0.900168	0.97206	2	0.822301	0.999899
V$AHRHIF_Q6	-3.74	-3.49	-3.08	-2.55		DC1	1	1.09342	0.580997	0.126159		-0.903055	-0.971247	2	0.808112	-0.99967
V$EVI1_02	-5.36	-5.07	-4.32	-3.61		DC1	1	1.09342	0.580997	0.126159		-0.903623	-0.970871	2	0.786984	-0.995289
V$GATA2_03	-5.18	-3.9	-3.14	-2.97		DC1	1	1.09342	0.580997	0.126159		-0.603729	-0.970696	2	2	-0.970696
V$SIX4_01	-2.32	-2.1	-1.99	-1.95		DC1	1	1.09342	0.580997	0.126159		-0.605549	-0.970045	2	2	-0.970045
V$AR_Q2	-2.59	-3.76	-4.33	-4.54		DC1	1	1.09342	0.580997	0.126159		0.602048	0.968803	2	2	0.968803
V$CEBPDELTA_Q6	-4.15	-3.93	-2.91	-2.72		DC1	1	1.09342	0.580997	0.126159		-0.797883	-0.963826	2	2	-0.963826
V$E2F_01	-0.698	-1.6	-1.74	-2.37		DC1	1	1.09342	0.580997	0.126159		0.72001	0.962213	2	1.55071	0.965474
V$NFY_Q6	19	15.7	9.24	0.479		DC1	1	1.09342	0.580997	0.126159		0.918931	0.961557	2	0.733007	0.999731
V$HMX1_01	-5.25	-5.71	-5.78	-6.13		DC1	1	1.09342	0.580997	0.126159		0.73575	0.96146	2	1.3858	0.967183
V$USF_Q6	-3.24	-3.05	-1.89	-1.23		DC1	1	1.09342	0.580997	0.126159		-0.890736	-0.961455	2	0.76926	-0.977049
V$STAF_01	4.33	0.58	-0.48	-1.46		DC1	1	1.09342	0.580997	0.126159		0.590571	0.956807	2	2	0.956807
V$TFE_Q6	-4.4	-3.99	-2.89	-2.94		DC1	1	1.09342	0.580997	0.126159		-0.688627	-0.955578	2	2	-0.955578
V$E2F_Q6_01	1.77	-0.563	-1.14	-1.82		DC1	1	1.09342	0.580997	0.126159		0.594916	0.955254	2	2	0.955254
V$STAF_02	3.97	3.49	-1.49	-3.06		DC1	1	1.09342	0.580997	0.126159		0.852242	0.952521	2	1.72404	0.953823
V$VMYB_02	-4.16	-4.04	-4.03	-3.94		DC1	1	1.09342	0.580997	0.126159		-0.721685	-0.951574	2	1.34519	-0.957916
V$NKX22_01	-4.74	-4.19	-3.57	-2.22		DC1	1	1.09342	0.580997	0.126159		-0.919172	-0.949355	2	0.721548	-0.997468
V$CAAT_01	23.9	16.8	13.1	0.368		DC1	1	1.09342	0.580997	0.126159		0.886679	0.949117	2	0.839799	0.989153
V$E2F1_Q4	-0.478	-1.77	-2.31	-2.42		DC1	1	1.09342	0.580997	0.126159		0.543443	0.948725	2	2	0.948725
V$NFY_Q6_01	25.8	22.7	13	0.443		DC1	1	1.09342	0.580997	0.126159		0.937258	0.947841	2	0.635423	0.999029
V$NKX23_01	-1.53	-1.89	-2.41	-2.32		DC1	1	1.09342	0.580997	0.126159		0.589667	0.94749	2	2	0.94749
V$SRF_C	-5.64	-4.6	-4.52	-3.94		DC1	1	1.09342	0.580997	0.126159		-0.660219	-0.947169	2	1.87366	-0.947457
V$MECP2_02	-4.65	-4.23	-3.63	-3.74		DC1	1	1.09342	0.580997	0.126159		-0.584298	-0.945775	2	2	-0.945775
V$OBOX5_02	-0.509	-1.24	-2.3	-2.1		DC1	1	1.09342	0.580997	0.126159		0.583186	0.944648	2	2	0.944648
V$PU1_Q6	9.84	4.18	3.66	1.27		DC1	1	1.09342	0.580997	0.126159		0.610144	0.941309	2	2	0.941309
V$HOXB9_01	0.423	-0.0581	-1.95	-1.82		DC1	1	1.09342	0.580997	0.126159		0.696346	0.940958	2	2	0.940958
V$NFY_01	31.5	29.9	14.7	0.667		DC1	1	1.09342	0.580997	0.126159		0.938485	0.940257	2	0.588525	0.991453
V$USF_C	-4.41	-3.43	-3.36	-2.91		DC1	1	1.09342	0.580997	0.126159		-0.620176	-0.940191	2	2	-0.940191
V$E2F1_Q3_01	-0.131	-1.38	-1.51	-1.98		DC1	1	1.09342	0.580997	0.126159		0.593089	0.939317	2	2	0.939317
V$AP3_Q6	-1.24	-1.9	-1.93	-2.65		DC1	1	1.09342	0.580997	0.126159		0.78882	0.937399	2	1.00049	0.963104
V$BCL6_Q3	-3.11	-2.46	-2.33	-2.19		DC1	1	1.09342	0.580997	0.126159		-0.544175	-0.936893	2	2	-0.936893
V$APOLYA_B	-4.66	-4.48	-4.1	-3.41		DC1	1	1.09342	0.580997	0.126159		-0.943398	-0.936679	2	0.604575	-0.999623
V$OCT4_02	-3.44	-3.98	-4.04	-4.77		DC1	1	1.09342	0.580997	0.126159		0.831599	0.934807	2	0.999159	0.969468
V$GATA3_02	-4.42	-4.07	-3.28	-1.85		DC1	1	1.09342	0.580997	0.126159		-0.945992	-0.934282	2	0.590084	-0.999671
V$SRF_Q5_01	-5.91	-5.3	-4.71	-4.86		DC1	1	1.09342	0.580997	0.126159		-0.520244	-0.933162	2	2	-0.933162
V$ZFP281_01	12.3	1.5	1.73	-6.2		DC1	1	1.09342	0.580997	0.126159		0.696011	0.932139	2	1.27014	0.939646
V$SRF_02	-5.98	-5.77	-3.59	-3.54		DC1	1	1.09342	0.580997	0.126159		-0.759169	-0.93133	2	2	-0.93133
V$GATA1_01	-3.49	-2.7	-2.63	-1.55		DC1	1	1.09342	0.580997	0.126159		-0.831319	-0.931172	2	0.998629	-0.967097
V$ALPHACP1_01	9.85	7.82	2.23	3.23		DC1	1	1.09342	0.580997	0.126159		0.62855	0.931152	2	2	0.931152
V$P53_05	-8.75	-11.7	-13.4	-13.1		DC1	1	1.09342	0.580997	0.126159		0.493714	0.93063	2	2	0.93063
V$IPF1_04	-4.66	-4.48	-4.47	-4.4		DC1	1	1.09342	0.580997	0.126159		-0.583635	-0.929913	2	2	-0.929913
V$USF2_Q6	-3.72	-2.92	-2.64	-2.61		DC1	1	1.09342	0.580997	0.126159		-0.498027	-0.929885	2	2	-0.929885
V$CEBPB_01	-4.17	-3.07	-2.52	-2.59		DC1	1	1.09342	0.580997	0.126159		-0.491068	-0.929734	2	2	-0.929734
V$CIZ_01	2.5	0.729	-2.74	-1.93		DC1	1	1.09342	0.580997	0.126159		0.583131	0.929603	2	2	0.929603
V$E2F1_Q3	-1.67	-2.16	-2.15	-2.44		DC1	1	1.09342	0.580997	0.126159		0.647595	0.928127	2	1.70711	0.929546
V$CEBP_C	-4.12	-3.98	-3.78	-3.29		DC1	1	1.09342	0.580997	0.126159		-0.941824	-0.926965	2	0.596098	-0.996374
V$OBOX2_01	-1.69	-2.09	-2.07	-2.4		DC1	1	1.09342	0.580997	0.126159		0.715786	0.926371	2	1.00098	0.940195
V$LRH1_Q5	-2.93	-2.97	-2.09	-1.56		DC1	1	1.09342	0.580997	0.126159		-0.924314	-0.925821	2	0.559699	-0.971441
V$ISRE_01	0.279	-2.37	-4.19	-3.72		DC1	1	1.09342	0.580997	0.126159		0.486278	0.925707	2	2	0.925707
V$E2F1_Q4_01	1.95	-0.698	-1.53	-1.64		DC1	1	1.09342	0.580997	0.126159		0.487922	0.924505	2	2	0.924505
V$HOXB13_01	1.43	1.27	-1.45	-1.49		DC1	1	1.09342	0.580997	0.126159		0.761006	0.922885	2	2	0.922885
V$NFKAPPAB_01	-2.12	-2.64	-3.39	-5.3		DC1	1	1.09342	0.580997	0.126159		0.944337	0.92277	2	0.578693	0.995849
V$HOXB3_01	-1.31	-1.36	-2.24	-2.25		DC1	1	1.09342	0.580997	0.126159		0.759866	0.92198	2	2	0.92198
V$NKX25_02	-4.13	-3.55	-3.02	-3.19		DC1	1	1.09342	0.580997	0.126159		-0.488307	-0.920238	2	2	-0.920238
V$CREBP1_01	-2.79	-4.63	-4.99	-5.23		DC1	1	1.09342	0.580997	0.126159		0.495606	0.919959	2	2	0.919959
V$MYCMAX_02	-5.39	-5.04	-4.74	-4.84		DC1	1	1.09342	0.580997	0.126159		-0.478091	-0.917253	2	2	-0.917253
V$UF1H3BETA_Q6	9.21	1.1	1.85	-5.53		DC1	1	1.09342	0.580997	0.126159		0.728833	0.916418	2	1.00013	0.936892
V$HEB_Q6	-3.13	-1.34	0.149	-0.356		DC1	1	1.09342	0.580997	0.126159		-0.473396	-0.915818	2	2	-0.915818
V$CLOCKBMAL_Q6	-4.12	-3.63	-3.52	-2.54		DC1	1	1.09342	0.580997	0.126159		-0.887631	-0.915386	2	0.76137	-0.971878
V$LHX8_01	-1.74	-1.77	-2.44	-2.43		DC1	1	1.09342	0.580997	0.126159		0.75002	0.915295	2	2	0.915295
V$HIF1_Q5	-3.55	-3.63	-4.51	-4.44		DC1	1	1.09342	0.580997	0.126159		0.71384	0.913346	2	2	0.913346
V$NF1_Q6	1.5	-0.682	-1.33	-1.35		DC1	1	1.09342	0.580997	0.126159		0.462434	0.913342	2	2	0.913342
V$CREBP1_Q2	4.37	-0.179	-0.348	-1.68		DC1	1	1.09342	0.580997	0.126159		0.526915	0.911342	2	2	0.911342
V$PITX1_01	-1.65	-1.63	-2	-2.37		DC1	1	1.09342	0.580997	0.126159		0.961104	0.910335	2	0.441876	0.991458
V$E2F_03	4.98	0.548	-0.787	-0.758		DC1	1	1.09342	0.580997	0.126159		0.454524	0.910167	2	2	0.910167
V$SMAD1_01	-0.483	0.9	1.29	4.39		DC1	1	1.09342	0.580997	0.126159		-0.900535	-0.909839	2	0.703904	-0.973509
V$E2F1_Q6_01	0.286	-0.128	-0.16	-0.252		DC1	1	1.09342	0.580997	0.126159		0.502459	0.909349	2	2	0.909349
V$NRF1_Q6	3.3	2.08	0.976	-3.14		DC1	1	1.09342	0.580997	0.126159		0.938716	0.909263	2	0.571188	0.988587
V$MEF2_05	-4.88	-4.16	-3.86	-3.93		DC1	1	1.09342	0.580997	0.126159		-0.443973	-0.908493	2	2	-0.908493
V$FOXP1_01	-13.2	-10.5	-10.8	-9.04		DC1	1	1.09342	0.580997	0.126159		-0.643636	-0.907221	2	1.42398	-0.912038
V$GBX2_01	-1.37	-1.44	-2.31	-2.22		DC1	1	1.09342	0.580997	0.126159		0.703132	0.906223	2	2	0.906223
V$HOXA7_01	1.05	-0.748	-0.554	-1.63		DC1	1	1.09342	0.580997	0.126159		0.623284	0.904902	2	1.60732	0.907296
V$SRF_Q6	-5.94	-4.86	-4.52	-4.56		DC1	1	1.09342	0.580997	0.126159		-0.441099	-0.904833	2	2	-0.904833
V$TGIF_01	-4.76	-4.18	-3.89	-3.99		DC1	1	1.09342	0.580997	0.126159		-0.430073	-0.902168	2	2	-0.902168
V$BEN_02	-4.66	-3.7	-3.83	-3.2		DC1	1	1.09342	0.580997	0.126159		-0.637558	-0.900192	2	1.37853	-0.905663
V$HSF_Q6	-4.81	-3.57	-0.766	-1.69		DC1	1	1.09342	0.580997	0.126159		-0.538456	-0.900131	2	2	-0.900131
V$E2F_Q3_01	1.71	-0.998	-1.42	-1.64		DC1	1	1.09342	0.580997	0.126159		0.44862	0.89803	2	2	0.89803
V$IPF1_Q6	-3.83	-3.63	-3.19	-3.34		DC1	1	1.09342	0.580997	0.126159		-0.530833	-0.897902	2	2	-0.897902
V$OCT4_01	-3.6	-3.34	-5.08	-5.61		DC1	1	1.09342	0.580997	0.126159		0.882183	0.897572	2	0.562093	0.927553
V$NKX11_01	-1.49	-1.36	-2.3	-2.52		DC1	1	1.09342	0.580997	0.126159		0.862396	0.89647	2	0.61031	0.914784
V$VMAF_01	-1.28	-4.42	-4.05	-5.71		DC1	1	1.09342	0.580997	0.126159		0.588705	0.895699	2	1.83442	0.89616
V$OBOX5_01	-0.737	-1.49	-2.36	-1.99		DC1	1	1.09342	0.580997	0.126159		0.456284	0.895125	2	2	0.895125
V$OTX1_01	-1.03	-1.49	-2.43	-2.09		DC1	1	1.09342	0.580997	0.126159		0.515989	0.89471	2	2	0.89471
V$BRACH_01	-7.82	-12.5	-12.1	-14.1		DC1	1	1.09342	0.580997	0.126159		0.550661	0.89419	2	2	0.89419
V$CAP_01	-1.47	-1.25	-1.29	-1.1		DC1	1	1.09342	0.580997	0.126159		-0.694631	-0.893316	2	1.00047	-0.913944
V$OBOX3_01	-1.93	-2.2	-2.16	-2.52		DC1	1	1.09342	0.580997	0.126159		0.798818	0.893202	2	0.999609	0.935905
V$SP1_Q6	31.3	12.1	14.4	4.58		DC1	1	1.09342	0.580997	0.126159		0.57969	0.893174	2	1.89154	0.893375
V$USF_01	-3.13	-4.37	-5.08	-4.77		DC1	1	1.09342	0.580997	0.126159		0.410865	0.891738	2	2	0.891738
V$EGR2_01	-7.44	-7.6	-6.77	-6.18		DC1	1	1.09342	0.580997	0.126159		-0.95178	-0.889343	2	0.382167	-0.974177
V$NRF2_01	5.8	1.66	-1.29	0.0922		DC1	1	1.09342	0.580997	0.126159		0.411856	0.888665	2	2	0.888665
V$PPARG_01	-13.5	-10.9	-8.48	-9.61		DC1	1	1.09342	0.580997	0.126159		-0.42592	-0.888139	2	2	-0.888139
V$TCF11MAFG_01	-5.56	-5.42	-5.43	-5.38		DC1	1	1.09342	0.580997	0.126159		-0.517529	-0.887743	2	2	-0.887743
V$SRF_Q5_02	-6.29	-5.93	-5.2	-2.93		DC1	1	1.09342	0.580997	0.126159		-0.963773	-0.887603	2	0.433317	-0.993028
V$SMAD4_Q6	-4.19	-3.41	-3.54	-3.08		DC1	1	1.09342	0.580997	0.126159		-0.598311	-0.884825	2	1.57579	-0.887524
V$GATA1_06	-4.68	-3.45	-3.71	-2.65		DC1	1	1.09342	0.580997	0.126159		-0.685726	-0.884385	2	1.00041	-0.905933
V$ZABC1_01	-2.84	-0.638	-1	0.261		DC1	1	1.09342	0.580997	0.126159		-0.591328	-0.883979	2	1.63958	-0.885974
V$STAT1_02	4.24	2.2	1.49	1.76		DC1	1	1.09342	0.580997	0.126159		0.393828	0.883541	2	2	0.883541
V$E2F_Q4_01	2.45	-0.757	-1.75	-1.39		DC1	1	1.09342	0.580997	0.126159		0.389879	0.880632	2	2	0.880632
V$OTX2_01	-1.33	-1.55	-2.43	-2.15		DC1	1	1.09342	0.580997	0.126159		0.561447	0.879309	2	2	0.879309
V$GATA_C	-4.63	-3.37	-3.62	-2.79		DC1	1	1.09342	0.580997	0.126159		-0.616522	-0.879295	2	1.28126	-0.886191
V$AP2GAMMA_01	-2.62	-1.78	-1.93	-1.45		DC1	1	1.09342	0.580997	0.126159		-0.58508	-0.87862	2	1.62927	-0.880709
V$AMEF2_Q6	-0.142	0.201	-2.45	-2.59		DC1	1	1.09342	0.580997	0.126159		0.798527	0.878418	2	2	0.878418
V$TAACC_B	-7.1	-6.21	-6.42	-5.62		DC1	1	1.09342	0.580997	0.126159		-0.689784	-0.877378	2	1.00051	-0.902177
V$YY1_Q6_02	-2.15	1.35	4.99	3.14		DC1	1	1.09342	0.580997	0.126159		-0.410645	-0.875248	2	2	-0.875248
V$GC_01	25.4	11.7	15.1	3.05		DC1	1	1.09342	0.580997	0.126159		0.680214	0.87293	2	1.00006	0.896962
V$E2F1_Q6	0.813	-1.5	-2.27	-1.91		DC1	1	1.09342	0.580997	0.126159		0.371141	0.871795	2	2	0.871795
V$AHRARNT_01	-3.84	-3.96	-4.17	-4.99		DC1	1	1.09342	0.580997	0.126159		0.964571	0.870895	2	0.392319	0.988508
V$CETS168_Q6	8.36	2.22	0.0295	1.11		DC1	1	1.09342	0.580997	0.126159		0.36844	0.870819	2	2	0.870819
V$DOBOX5_01	-1.48	-1.62	-2.43	-2.18		DC1	1	1.09342	0.580997	0.126159		0.57338	0.867922	2	2	0.867922
V$HOXD10_01	0.443	0.219	-2.06	-1.47		DC1	1	1.09342	0.580997	0.126159		0.611364	0.867912	2	2	0.867912
V$CEBP_Q2_01	-3.52	-2.39	-2.31	-2.23		DC1	1	1.09342	0.580997	0.126159		-0.399461	-0.867532	2	2	-0.867532
V$MYCMAX_B	-4.01	-4.12	-3.34	-3.33		DC1	1	1.09342	0.580997	0.126159		-0.782023	-0.867305	2	2	-0.867305
V$GATA1_05	-3.63	-3.4	-3.31	-2.45		DC1	1	1.09342	0.580997	0.126159		-0.934914	-0.866492	2	0.482432	-0.970193
V$NF1_Q6_01	0.595	-1.28	-1.03	-1.71		DC1	1	1.09342	0.580997	0.126159		0.49116	0.864429	2	2	0.864429
V$NFAT_Q4_01	0.0869	-1.43	-0.999	-2.63		DC1	1	1.09342	0.580997	0.126159		0.723605	0.863914	2	1.00022	0.900493
V$STAT3_02	4.37	4.59	3.66	3.44		DC1	1	1.09342	0.580997	0.126159		0.8712	0.863878	2	0.475814	0.903168
V$PAX4_05	-1.22	-1.23	-2.33	-2.11		DC1	1	1.09342	0.580997	0.126159		0.655436	0.862846	2	2	0.862846
V$OCT1_02	-4.77	-3.71	-4.01	-3.02		DC1	1	1.09342	0.580997	0.126159		-0.686098	-0.862491	2	1.00061	-0.891208
V$CREB_01	7.81	-2	-2.94	-3.21		DC1	1	1.09342	0.580997	0.126159		0.38131	0.862197	2	2	0.862197
V$R_01	-5.42	-6.66	-6.68	-6.82		DC1	1	1.09342	0.580997	0.126159		0.400232	0.860134	2	2	0.860134
V$GABP_B	1.65	0.787	-2.28	-1.09		DC1	1	1.09342	0.580997	0.126159		0.5135	0.859888	2	2	0.859888
V$E2F1DP2_01	2.66	-0.607	-1.93	-1.14		DC1	1	1.09342	0.580997	0.126159		0.34607	0.859255	2	2	0.859255
V$OCT1_B	-2.46	-1.95	-4.61	-4.79		DC1	1	1.09342	0.580997	0.126159		0.809324	0.858561	2	0.629278	0.861626
V$CREB_Q4	9.45	-1.56	-3.27	-2.8		DC1	1	1.09342	0.580997	0.126159		0.361677	0.858445	2	2	0.858445
V$USF_Q6_01	-4.3	-3.43	-3.2	-3.33		DC1	1	1.09342	0.580997	0.126159		-0.341241	-0.854269	2	2	-0.854269
V$E2F_02	2.5	-0.288	-1.97	-0.905		DC1	1	1.09342	0.580997	0.126159		0.342502	0.853943	2	2	0.853943
V$CEBPB_02	-2.83	-3.03	-2.24	-1.12		DC1	1	1.09342	0.580997	0.126159		-0.989853	-0.853785	2	0.225375	-0.99785
V$ACAAT_B	0.0661	-0.699	-2.67	-1.78		DC1	1	1.09342	0.580997	0.126159		0.465832	0.852565	2	2	0.852565
V$SRF_03	-6.17	-4.3	-4.43	0.66		DC1	1	1.09342	0.580997	0.126159		-0.898514	-0.85256	2	0.566608	-0.945478
V$GCM_Q2	-1.81	-2.54	-2.31	-3.31		DC1	1	1.09342	0.580997	0.126159		0.774264	0.852121	2	0.999082	0.902509
V$AHR_Q5	-3.82	-4.23	-2.71	-2.35		DC1	1	1.09342	0.580997	0.126159		-0.873065	-0.851204	2	0.428431	-0.898964
V$CREL_01	-1.18	-0.862	-2.01	-3.56		DC1	1	1.09342	0.580997	0.126159		0.989661	0.850758	2	0.213773	0.996846
V$PEA3_Q6	1.94	0.792	-2.29	-0.9		DC1	1	1.09342	0.580997	0.126159		0.466764	0.850442	2	2	0.850442
V$ELK1_02	6.03	0.412	-2.62	-0.583		DC1	1	1.09342	0.580997	0.126159		0.327253	0.846912	2	2	0.846912
V$PITX2_01	-1.32	-1.47	-2.42	-2.08		DC1	1	1.09342	0.580997	0.126159		0.540546	0.846134	2	2	0.846134
V$LFA1_Q6	-3.17	-2.37	-0.7	-1.54		DC1	1	1.09342	0.580997	0.126159		-0.428876	-0.844788	2	2	-0.844788
V$MAX_01	-4.92	-4.11	-6.96	-7.61		DC1	1	1.09342	0.580997	0.126159		0.871057	0.84441	2	0.410607	0.894765
V$CP2_01	-2.04	-2.42	-2.32	-3.12		DC1	1	1.09342	0.580997	0.126159		0.856182	0.84314	2	0.683566	0.921577
V$CDX2_01	-0.776	-0.57	-1.88	-1.79		DC1	1	1.09342	0.580997	0.126159		0.742539	0.842804	2	2	0.842804
V$LEF1_Q2_01	-2.41	-1.14	-0.0426	-0.751		DC1	1	1.09342	0.580997	0.126159		-0.339881	-0.842115	2	2	-0.842115
V$AP2ALPHA_01	-2.58	-1.99	-1.13	-1.62		DC1	1	1.09342	0.580997	0.126159		-0.383331	-0.841025	2	2	-0.841025
V$CETS1P54_02	4.38	-0.978	-1.99	-1.35		DC1	1	1.09342	0.580997	0.126159		0.322123	0.84047	2	2	0.84047
V$EVX1_01	-1.7	-1.65	-2.38	-2.24		DC1	1	1.09342	0.580997	0.126159		0.66536	0.840045	2	2	0.840045
V$TBX15_01	-6.01	-7.25	-7.56	-7.34		DC1	1	1.09342	0.580997	0.126159		0.312422	0.838175	2	2	0.838175
V$CREB_Q2	5.06	-2.48	-3.69	-2.91		DC1	1	1.09342	0.580997	0.126159		0.31799	0.836383	2	2	0.836383
V$S8_02	-1.21	-1.13	-2.21	-1.99		DC1	1	1.09342	0.580997	0.126159		0.657853	0.833919	2	2	0.833919
V$CDP_02	-8.14	-7.27	-7.6	-6.44		DC1	1	1.09342	0.580997	0.126159		-0.753584	-0.833655	2	0.999342	-0.885282
V$SP1_Q6_01	23.7	8.84	13.8	2.52		DC1	1	1.09342	0.580997	0.126159		0.604931	0.832695	2	1.00043	0.851477
V$AP4_Q5	-0.517	-0.223	-2.38	-2.09		DC1	1	1.09342	0.580997	0.126159		0.70405	0.832513	2	2	0.832513
V$E2A_Q6	-4.14	-3.7	-3.68	-3.68		DC1	1	1.09342	0.580997	0.126159		-0.330369	-0.831313	2	2	-0.831313
V$TEF_Q6	-4.07	-4.14	-3.67	-2.39		DC1	1	1.09342	0.580997	0.126159		-0.990625	-0.831287	2	0.196888	-0.996715
V$ATF3_Q6	4.31	-2.36	-1.88	-2.83		DC1	1	1.09342	0.580997	0.126159		0.370304	0.830751	2	2	0.830751
V$E2F_Q4	2.63	-1.47	-2.62	-1.71		DC1	1	1.09342	0.580997	0.126159		0.295643	0.829711	2	2	0.829711
V$POU6F1_01	-5.46	-5.72	-5.02	-4.11		DC1	1	1.09342	0.580997	0.126159		-0.992098	-0.829626	2	0.143475	-0.995319
V$PBX1_03	-3.87	-3.23	-3.32	-1.26		DC1	1	1.09342	0.580997	0.126159		-0.906084	-0.829454	2	0.480048	-0.939934
V$EBOX_Q6_01	-4.2	-3.63	-2.78	-3.29		DC1	1	1.09342	0.580997	0.126159		-0.36479	-0.828211	2	2	-0.828211
V$AP2REP_01	-2.17	-1.56	-1.61	-1.52		DC1	1	1.09342	0.580997	0.126159		-0.367992	-0.827589	2	2	-0.827589
V$E2F_Q3	2.1	-1.2	-1.61	-1.3		DC1	1	1.09342	0.580997	0.126159		0.303542	0.825783	2	2	0.825783
V$MYC_Q2	-4.54	-3.87	-4.12	-3.53		DC1	1	1.09342	0.580997	0.126159		-0.636845	-0.82492	2	1.00067	-0.853803
V$HOXD1_01	-0.679	-1.52	-2.34	-1.78		DC1	1	1.09342	0.580997	0.126159		0.320247	0.82479	2	2	0.82479
V$GADP_01	9.17	2.32	-2.74	1		DC1	1	1.09342	0.580997	0.126159		0.297633	0.821959	2	2	0.821959
V$E2F_Q6	2.23	-1.46	-2.54	-1.62		DC1	1	1.09342	0.580997	0.126159		0.281595	0.821888	2	2	0.821888
V$E2F4DP2_01	4.03	-0.606	-0.438	-0.758		DC1	1	1.09342	0.580997	0.126159		0.33419	0.820588	2	2	0.820588
V$HNF3_Q6_01	-3.37	-1.94	-2.34	-1.65		DC1	1	1.09342	0.580997	0.126159		-0.487626	-0.818863	2	1.87729	-0.819098
V$HELIOSA_02	-2.98	-1.98	-1.25	-1.8		DC1	1	1.09342	0.580997	0.126159		-0.291437	-0.818478	2	2	-0.818478
V$GATA6_01	-3.79	-3.56	-3.38	-1.54		DC1	1	1.09342	0.580997	0.126159		-0.956988	-0.81812	2	0.284551	-0.969377
V$CREBP1CJUN_01	4.3	-2.09	-1.93	-2.24		DC1	1	1.09342	0.580997	0.126159		0.324625	0.817819	2	2	0.817819
V$REST_01	-5.14	-4.76	-5.65	-6.68		DC1	1	1.09342	0.580997	0.126159		0.989536	0.817031	2	0.104333	0.991228
V$ATF_01	1.69	-2.86	-2.79	-2.93		DC1	1	1.09342	0.580997	0.126159		0.316253	0.815221	2	2	0.815221
V$PAX2_02	2.86	3.73	1.29	0.696		DC1	1	1.09342	0.580997	0.126159		0.877023	0.814679	2	0.297001	0.889406
V$HOXA9_01	-0.142	0.267	-2.27	-1.86		DC1	1	1.09342	0.580997	0.126159		0.68775	0.813034	2	2	0.813034
V$T3R_Q6	-2.66	-3.12	-0.987	-1.17		DC1	1	1.09342	0.580997	0.126159		-0.734711	-0.812761	2	2	-0.812761
V$DMRT2_01	-0.782	-6.11	-5.25	-6.43		DC1	1	1.09342	0.580997	0.126159		0.374909	0.811531	2	2	0.811531
V$DRI1_01	-3.06	-2.76	-2.51	-2.7		DC1	1	1.09342	0.580997	0.126159		-0.284461	-0.809164	2	2	-0.809164
V$HIC1_02	-3.7	-2.85	-2.68	-2.85		DC1	1	1.09342	0.580997	0.126159		-0.264701	-0.809023	2	2	-0.809023
V$ATF6_01	-3.81	-3.84	-2.33	-2.83		DC1	1	1.09342	0.580997	0.126159		-0.565413	-0.803283	2	2	-0.803283
V$HNF3A_01	-5.11	-4.78	-4.76	-2.84		DC1	1	1.09342	0.580997	0.126159		-0.938207	-0.802156	2	0.302164	-0.951924
V$ETS1_B	-1.44	-2.13	-3.36	-2.58		DC1	1	1.09342	0.580997	0.126159		0.340884	0.800914	2	2	0.800914
V$GSC_01	-2.04	-1.88	-2.53	-2.48		DC1	1	1.09342	0.580997	0.126159		0.73989	0.800793	2	2	0.800793
V$SP1_Q4_01	34	10.9	19.2	5.14		DC1	1	1.09342	0.580997	0.126159		0.518388	0.79968	2	1.20994	0.807064
V$MYOD_01	-3.61	-3.02	-2.79	-3.01		DC1	1	1.09342	0.580997	0.126159		-0.243103	-0.798972	2	2	-0.798972
V$AHR_01	-4.98	-5.42	-4.52	-3.37		DC1	1	1.09342	0.580997	0.126159		-0.993463	-0.79822	2	0.0464689	-0.993798
V$CDX2_Q5	-3.3	-3.33	-2.99	-1.32		DC1	1	1.09342	0.580997	0.126159		-0.981679	-0.797489	2	0.14515	-0.984942
V$GATA2_02	-4.42	-3.69	-3.93	-1.14		DC1	1	1.09342	0.580997	0.126159		-0.905178	-0.794004	2	0.38512	-0.926813
V$PBX1_02	-6.55	-6.1	-5.83	-6.07		DC1	1	1.09342	0.580997	0.126159		-0.241324	-0.792038	2	2	-0.792038
V$AREB6_01	-2.65	-4.42	-4.32	-4.36		DC1	1	1.09342	0.580997	0.126159		0.280548	0.789484	2	2	0.789484
V$PAX6_Q2	-4.23	-6.11	-6.49	-6.02		DC1	1	1.09342	0.580997	0.126159		0.224594	0.785143	2	2	0.785143
V$E2F4DP1_01	3.7	-0.364	-1.64	-0.244		DC1	1	1.09342	0.580997	0.126159		0.220309	0.784881	2	2	0.784881
V$GLI3_Q5_01	0.0616	-3.5	-2.6	-3.67		DC1	1	1.09342	0.580997	0.126159		0.375539	0.78431	2	2	0.78431
V$ETS_Q4	5.31	-0.476	-1.75	-0.19		DC1	1	1.09342	0.580997	0.126159		0.22018	0.783092	2	2	0.783092
V$BRN2_01	-4.63	-3.99	-3.7	-3.99		DC1	1	1.09342	0.580997	0.126159		-0.219163	-0.782538	2	2	-0.782538
V$HOX13_01	-5.33	-5.24	-3.44	-4.22		DC1	1	1.09342	0.580997	0.126159		-0.484057	-0.779455	2	2	-0.779455
V$DMRT1_01	-2.66	-6.72	-6.21	-6.57		DC1	1	1.09342	0.580997	0.126159		0.288261	0.778989	2	2	0.778989
V$EGR1_01	-7.7	-6.54	-7.04	-6.2		DC1	1	1.09342	0.580997	0.126159		-0.541798	-0.778416	2	1.00089	-0.798124
V$MINI20_B	-1.15	-3.87	-3.3	-3.87		DC1	1	1.09342	0.580997	0.126159		0.331555	0.777919	2	2	0.777919
V$CREB_Q2_01	7.23	-1.89	-0.944	-1.44		DC1	1	1.09342	0.580997	0.126159		0.273974	0.776477	2	2	0.776477
V$SP4_Q5	14.1	0.265	5.47	-2.07		DC1	1	1.09342	0.580997	0.126159		0.47011	0.776412	2	1.48098	0.779831
V$CETS1P54_01	5.92	-0.53	-2.1	-0.145		DC1	1	1.09342	0.580997	0.126159		0.207658	0.775917	2	2	0.775917
V$CDC5_01	-1.84	-2.95	-2.35	-3.83		DC1	1	1.09342	0.580997	0.126159		0.708258	0.775774	2	0.999376	0.834085
V$VJUN_01	-3.01	-5.94	-5.38	-5.88		DC1	1	1.09342	0.580997	0.126159		0.311638	0.773701	2	2	0.773701
V$SP1_Q2_01	25.4	5.34	13.3	1.63		DC1	1	1.09342	0.580997	0.126159		0.48069	0.771894	2	1.26356	0.778208
V$E2F1DP1_01	4.12	-0.287	0.602	-0.2		DC1	1	1.09342	0.580997	0.126159		0.313597	0.771592	2	2	0.771592
V$NUR77_Q5	-3.95	-3.79	-1.69	-2.67		DC1	1	1.09342	0.580997	0.126159		-0.456934	-0.771263	2	2	-0.771263
V$SREBP_Q3	-2.99	-4.28	-3.91	-4.33		DC1	1	1.09342	0.580997	0.126159		0.371526	0.770772	2	2	0.770772
V$E2F1DP1RB_01	4.34	-0.518	-1.57	-0.153		DC1	1	1.09342	0.580997	0.126159		0.199084	0.769746	2	2	0.769746
V$HOXA2_01	-1.8	-1.82	-2.29	-2.08		DC1	1	1.09342	0.580997	0.126159		0.472558	0.769576	2	2	0.769576
V$GLI_Q2	-3.11	-2.57	-3.51	-4.48		DC1	1	1.09342	0.580997	0.126159		0.983755	0.769121	2	0	0.983755
V$ARNT_02	-2.37	-5.03	-5.46	-4.81		DC1	1	1.09342	0.580997	0.126159		0.201529	0.768967	2	2	0.768967
V$EMX2_01	-1.82	-1.69	-2.52	-2.29		DC1	1	1.09342	0.580997	0.126159		0.605654	0.768383	2	2	0.768383
V$SREBP1_02	-4.24	-5.18	-4.85	-5.27		DC1	1	1.09342	0.580997	0.126159		0.419324	0.766815	2	1.97399	0.766825
V$RAX_01	-1.66	-1.28	-2.41	-2.37		DC1	1	1.09342	0.580997	0.126159		0.760789	0.765567	2	0.437349	0.784321
V$YY1_01	-1.85	1.56	0.571	1.65		DC1	1	1.09342	0.580997	0.126159		-0.361833	-0.765311	2	2	-0.765311
V$TCF3_01	3.03	2.26	0.596	1.72		DC1	1	1.09342	0.580997	0.126159		0.307175	0.764488	2	2	0.764488
V$PBX1_01	-1.81	-1.73	-1.72	-0.781		DC1	1	1.09342	0.580997	0.126159		-0.947851	-0.764374	2	0.165482	-0.951955
V$MYOGENIN_Q6	-3.76	-2.78	-2.48	-2.85		DC1	1	1.09342	0.580997	0.126159		-0.187669	-0.763819	2	2	-0.763819
V$MEF2_04	-10.6	-10.6	-10.5	-9.48		DC1	1	1.09342	0.580997	0.126159		-0.968954	-0.763816	2	0.095407	-0.970338
V$GKLF_02	11.9	-0.385	1.41	0.407		DC1	1	1.09342	0.580997	0.126159		0.266267	0.762536	2	2	0.762536
V$MINI19_B	1.49	-3.57	-2.9	-3.21		DC1	1	1.09342	0.580997	0.126159		0.258222	0.761558	2	2	0.761558
V$PAX2_01	-3.5	-3.6	-2.21	-2.73		DC1	1	1.09342	0.580997	0.126159		-0.52991	-0.760627	2	2	-0.760627
V$CREB_Q4_01	8.2	-2.09	-1.15	-1.22		DC1	1	1.09342	0.580997	0.126159		0.239914	0.760589	2	2	0.760589
V$SRY_01	6.09	5.87	0.43	2.98		DC1	1	1.09342	0.580997	0.126159		0.453703	0.756729	2	2	0.756729
V$CHOP_01	-3.08	-4.65	-4.15	-4.69		DC1	1	1.09342	0.580997	0.126159		0.363396	0.755534	2	2	0.755534
V$CART1_02	-1.24	-1.25	-2.53	-1.95		DC1	1	1.09342	0.580997	0.126159		0.465663	0.752316	2	2	0.752316
V$HOXA1_01	-1.62	-1.81	-2.47	-2.06		DC1	1	1.09342	0.580997	0.126159		0.338452	0.752235	2	2	0.752235
V$MAZ_Q6	1.86	-0.178	0.96	-1.22		DC1	1	1.09342	0.580997	0.126159		0.627036	0.751051	2	1.00024	0.79871
V$MEIS1_01	-3.71	-3.83	-3.64	-2.95		DC1	1	1.09342	0.580997	0.126159		-0.992684	-0.750439	2	0	-0.992684
V$GATA3_01	-3.71	-2.54	-2.95	-2.49		DC1	1	1.09342	0.580997	0.126159		-0.379306	-0.750184	2	2	-0.750184
V$CREBATF_Q6	7.87	-2.16	-1.35	-1.03		DC1	1	1.09342	0.580997	0.126159		0.21193	0.746805	2	2	0.746805
V$PLZF_02	-6.11	-7.23	-5.49	-3.53		DC1	1	1.09342	0.580997	0.126159		-0.985547	-0.746698	2	0	-0.985547
V$OTX3_01	-1.53	-1.88	-2.43	-2		DC1	1	1.09342	0.580997	0.126159		0.243514	0.743848	2	2	0.743848
V$NURR1_Q3	-2.78	-2.22	-0.189	-1.47		DC1	1	1.09342	0.580997	0.126159		-0.329797	-0.743482	2	2	-0.743482
V$SIX6_01	-2.09	-1.95	-2.19	-2.33		DC1	1	1.09342	0.580997	0.126159		0.941701	0.742011	2	0	0.941701
V$OCT_Q6	-1.78	-0.612	-3.27	-3.52		DC1	1	1.09342	0.580997	0.126159		0.818284	0.741732	2	0.191062	0.823019
V$CDX1_01	-1.18	-0.74	-1.81	-1.84		DC1	1	1.09342	0.580997	0.126159		0.789247	0.740457	2	0.262496	0.797926
V$HOXA3_02	-1.84	-1.54	-2.24	-2.28		DC1	1	1.09342	0.580997	0.126159		0.802101	0.738268	2	0.220267	0.808287
V$GATA_Q6	-4.26	-3.65	-4.1	-2.06		DC1	1	1.09342	0.580997	0.126159		-0.857905	-0.735609	2	0.36686	-0.876487
V$MMEF2_Q6	0.25	2.98	-2.74	-3.62		DC1	1	1.09342	0.580997	0.126159		0.839959	0.733681	2	0.110741	0.841578
V$LBX2_01	-1.37	-0.826	-2.27	-2.18		DC1	1	1.09342	0.580997	0.126159		0.742112	0.732091	2	0.367803	0.75827
V$MIF1_01	-4.62	-4.32	-4.55	-3.09		DC1	1	1.09342	0.580997	0.126159		-0.89142	-0.730503	2	0.243854	-0.899865
V$ALX4_02	-1.5	-1.32	-2.42	-2.04		DC1	1	1.09342	0.580997	0.126159		0.549169	0.730095	2	2	0.730095
V$LHX4_01	-0.911	-1.42	-2.51	-1.7		DC1	1	1.09342	0.580997	0.126159		0.256602	0.729833	2	2	0.729833
V$NKX52_01	-0.778	-0.189	-2.54	-1.93		DC1	1	1.09342	0.580997	0.126159		0.614101	0.725351	2	2	0.725351
V$OCT1_Q5_01	-2.3	-1.39	-3.11	-3.55		DC1	1	1.09342	0.580997	0.126159		0.871368	0.724854	2	0.0121668	0.871388
V$CREB_02	5.13	-1.71	-1.47	-0.627		DC1	1	1.09342	0.580997	0.126159		0.161548	0.724463	2	2	0.724463
V$EVI1_06	-5.16	-6.36	-3.99	-3.54		DC1	1	1.09342	0.580997	0.126159		-0.850789	-0.724352	2	0.0544051	-0.851182
V$IRF_Q6_01	4.31	-0.96	0.754	-0.706		DC1	1	1.09342	0.580997	0.126159		0.301284	0.723713	2	2	0.723713
V$SF1_Q6	-3.64	-3.44	-0.197	-1.95		DC1	1	1.09342	0.580997	0.126159		-0.391449	-0.723027	2	2	-0.723027
V$MAFB_01	-2.13	-1.78	-1.83	-1.83		DC1	1	1.09342	0.580997	0.126159		-0.191236	-0.721479	2	2	-0.721479
V$STAT5A_03	2.57	4.35	1.91	-1.21		DC1	1	1.09342	0.580997	0.126159		0.986934	0.721022	2	0	0.986934
V$DTYPEPA_B	-4.01	-3.04	-2.06	-2.99		DC1	1	1.09342	0.580997	0.126159		-0.170026	-0.720677	2	2	-0.720677
V$HBP1_Q2	-3.5	-2.52	-1.23	-2.36		DC1	1	1.09342	0.580997	0.126159		-0.191773	-0.719324	2	2	-0.719324
V$ETS2_Q6	10.6	9.06	10.4	1.72		DC1	1	1.09342	0.580997	0.126159		0.894983	0.718177	2	0.195324	0.900397
V$HNF4_Q6_03	-2.67	-2.19	-1.45	-2.07		DC1	1	1.09342	0.580997	0.126159		-0.205858	-0.71814	2	2	-0.71814
V$ATF_B	2.15	-3.17	-1.83	-2.59		DC1	1	1.09342	0.580997	0.126159		0.23758	0.716891	2	2	0.716891
V$OG2_02	-1.38	-1.06	-2.31	-1.97		DC1	1	1.09342	0.580997	0.126159		0.603403	0.715627	2	2	0.715627
V$HOX13_02	-1.71	-1.67	-2.3	-2.01		DC1	1	1.09342	0.580997	0.126159		0.45431	0.715545	2	2	0.715545
V$BLIMP1_Q6	-1.42	-3.35	-2.45	-3.5		DC1	1	1.09342	0.580997	0.126159		0.409339	0.713656	2	1.31459	0.718809
V$AR_01	-5.35	-5.59	-4.29	-4.75		DC1	1	1.09342	0.580997	0.126159		-0.540096	-0.713616	2	2	-0.713616
V$NERF_Q2	-3.99	-3.55	-1.16	-2.67		DC1	1	1.09342	0.580997	0.126159		-0.320962	-0.713475	2	2	-0.713475
V$HOXA10_01	-0.165	0.846	-1.89	-1.55		DC1	1	1.09342	0.580997	0.126159		0.703018	0.712435	2	0.415846	0.72265
V$MYOD_Q6	-3.8	-3.17	-3.46	-3.13		DC1	1	1.09342	0.580997	0.126159		-0.39892	-0.711865	2	1.44014	-0.715458
V$LH2_01	-0.949	-1.11	-2.45	-1.65		DC1	1	1.09342	0.580997	0.126159		0.345667	0.711336	2	2	0.711336
V$HOXC9_01	-1.74	-1.55	-2.07	-2		DC1	1	1.09342	0.580997	0.126159		0.696377	0.710755	2	0.431405	0.717327
V$STRA13_01	-3.17	-4.85	-4.84	-4.54		DC1	1	1.09342	0.580997	0.126159		0.132147	0.709926	2	2	0.709926
V$BCL6_01	4.47	6.24	-2.09	0.673		DC1	1	1.09342	0.580997	0.126159		0.556929	0.709772	2	2	0.709772
V$STAT6_01	3.76	6.45	2.89	-1.5		DC1	1	1.09342	0.580997	0.126159		0.983535	0.709739	2	0	0.983535
V$MUSCLE_INI_B	-0.433	-3.71	-2.86	-3.31		DC1	1	1.09342	0.580997	0.126159		0.225788	0.70801	2	2	0.70801
V$S8_01	-2.24	-5.29	-4.79	-4.8		DC1	1	1.09342	0.580997	0.126159		0.176266	0.707551	2	2	0.707551
V$NKX63_01	-0.72	-0.972	-2.38	-1.48		DC1	1	1.09342	0.580997	0.126159		0.31389	0.707001	2	2	0.707001
V$PAX3_B	-1.22	-3.47	-3.86	-3.04		DC1	1	1.09342	0.580997	0.126159		0.103165	0.704424	2	2	0.704424
V$CDPCR3_01	-4.54	-4.2	-6.42	-5.53		DC1	1	1.09342	0.580997	0.126159		0.500689	0.703994	2	2	0.703994
V$CACCCBINDINGFACTOR_Q6	0.342	-4.52	-3.64	-3.73		DC1	1	1.09342	0.580997	0.126159		0.176543	0.703334	2	2	0.703334
V$HSF2_01	-0.132	-0.328	-2.1	-1.03		DC1	1	1.09342	0.580997	0.126159		0.338497	0.703198	2	2	0.703198
V$SOX17_01	-3.98	-3.4	-3.9	-2.37		DC1	1	1.09342	0.580997	0.126159		-0.801494	-0.700732	2	0.446991	-0.827405
V$ELF5_01	2.43	-1.75	-1.52	-0.932		DC1	1	1.09342	0.580997	0.126159		0.127392	0.699719	2	2	0.699719
V$MTF1_01	-7.86	-6.66	-9.59	-9.32		DC1	1	1.09342	0.580997	0.126159		0.719519	0.698852	2	0.30838	0.730482
V$HNF4_01_B	-5.88	-3.85	-2.7	-4.12		DC1	1	1.09342	0.580997	0.126159		-0.104098	-0.697601	2	2	-0.697601
V$HOXA4_Q2	-3.11	-2.21	-1.77	-2.35		DC1	1	1.09342	0.580997	0.126159		-0.0958765	-0.695188	2	2	-0.695188
V$BARHL1_01	-0.275	-0.305	-2.35	-1.22		DC1	1	1.09342	0.580997	0.126159		0.375781	0.694664	2	2	0.694664
V$LHX3_01	-5.35	-6.07	-4.98	-4.41		DC1	1	1.09342	0.580997	0.126159		-0.923084	-0.694322	2	0	-0.923084
V$ALX3_01	-0.816	-1.22	-2.41	-1.52		DC1	1	1.09342	0.580997	0.126159		0.238951	0.693085	2	2	0.693085
V$CART1_03	-1.47	-1.27	-2.42	-1.96		DC1	1	1.09342	0.580997	0.126159		0.49932	0.692491	2	2	0.692491
V$NKX3A_02	-1.38	-1.75	-2.39	-1.84		DC1	1	1.09342	0.580997	0.126159		0.182308	0.691867	2	2	0.691867
V$ISX_01	-1.62	-1.22	-2.31	-2.12		DC1	1	1.09342	0.580997	0.126159		0.667564	0.691665	2	2	0.691665
V$ATF4_Q2	3.42	-2.98	-3.43	-1.6		DC1	1	1.09342	0.580997	0.126159		0.0926002	0.691427	2	2	0.691427
V$SOX2_Q6	-2.92	-3.69	-2.76	-1.48		DC1	1	1.09342	0.580997	0.126159		-0.983573	-0.690096	2	0	-0.983573
V$DMRT3_01	-4.13	-5.69	-4.75	-6.06		DC1	1	1.09342	0.580997	0.126159		0.50378	0.69008	2	1.00041	0.725575
V$CKROX_Q2	6.16	0.0368	3.39	-0.741		DC1	1	1.09342	0.580997	0.126159		0.441743	0.689931	2	1.00009	0.709964
V$GBX1_01	-1.45	-0.971	-2.54	-2.13		DC1	1	1.09342	0.580997	0.126159		0.606755	0.689567	2	2	0.689567
V$NKX61_03	-0.725	-1.2	-2.42	-1.47		DC1	1	1.09342	0.580997	0.126159		0.220057	0.689309	2	2	0.689309
V$HOXA7_02	-1.32	-0.876	-2.31	-1.94		DC1	1	1.09342	0.580997	0.126159		0.608943	0.688423	2	2	0.688423
V$GATA1_02	-5.54	-3.49	-4.52	-3.39		DC1	1	1.09342	0.580997	0.126159		-0.388144	-0.6877	2	1.18542	-0.69439
V$LMX1_01	-0.131	0.367	-2.16	-1.18		DC1	1	1.09342	0.580997	0.126159		0.507967	0.686024	2	2	0.686024
V$SF1_Q6_01	-3.55	-3.84	-1.46	-2.55		DC1	1	1.09342	0.580997	0.126159		-0.450561	-0.685996	2	2	-0.685996
V$MEIS1AHOXA9_01	-2.8	-4.51	-5.75	-4.31		DC1	1	1.09342	0.580997	0.126159		0.0982668	0.684214	2	2	0.684214
V$HOXD13_01	0.521	2.23	-1.33	-1.31		DC1	1	1.09342	0.580997	0.126159		0.762397	0.683584	2	0.124993	0.764272
V$PAX7_01	-1.01	-0.495	-2.26	-1.75		DC1	1	1.09342	0.580997	0.126159		0.585037	0.683431	2	2	0.683431
V$LXR_Q3	-4.85	-4.41	-4.36	-4.51		DC1	1	1.09342	0.580997	0.126159		-0.0766353	-0.683182	2	2	-0.683182
V$HOXC6_01	-1.29	-1.28	-2.31	-1.74		DC1	1	1.09342	0.580997	0.126159		0.372171	0.682356	2	2	0.682356
V$CACD_01	5.75	-2.81	0.784	-2.29		DC1	1	1.09342	0.580997	0.126159		0.296577	0.682193	2	2	0.682193
V$STAT5A_01	-3.23	-2.26	-3.99	-4.27		DC1	1	1.09342	0.580997	0.126159		0.832031	0.681991	2	0	0.832031
V$NCX_01	-2.81	-2.25	-0.578	-1.86		DC1	1	1.09342	0.580997	0.126159		-0.222669	-0.680025	2	2	-0.680025
V$HIF2A_01	-4.34	-3.72	-4.1	-3.59		DC1	1	1.09342	0.580997	0.126159		-0.487926	-0.678893	2	1.0004	-0.713567
V$IPF1_06	-1.62	-1.49	-2.26	-1.93		DC1	1	1.09342	0.580997	0.126159		0.472987	0.67751	2	2	0.67751
V$AP2_Q6	-2.41	-2.14	-1.29	-1.94		DC1	1	1.09342	0.580997	0.126159		-0.222005	-0.675693	2	2	-0.675693
V$IPF1_05	-2.13	-3.06	-2.78	-2.91		DC1	1	1.09342	0.580997	0.126159		0.191217	0.674308	2	2	0.674308
V$PROP1_01	-4.8	-5.62	-4.85	-2.54		DC1	1	1.09342	0.580997	0.126159		-0.987659	-0.67427	2	0	-0.987659
V$HNF1_Q6	-3.83	-4.66	-3.55	-2.75		DC1	1	1.09342	0.580997	0.126159		-0.943572	-0.673852	2	0	-0.943572
V$ATF1_Q6	2.01	-1.53	0.916	-2.83		DC1	1	1.09342	0.580997	0.126159		0.557566	0.672429	2	1.00013	0.72512
V$CEBPA_01	-1.69	-1.09	-1.39	-1.09		DC1	1	1.09342	0.580997	0.126159		-0.35044	-0.671425	2	1.49892	-0.6742
V$FOXO1_Q5	3.48	-0.985	-0.73	0.0877		DC1	1	1.09342	0.580997	0.126159		0.0827414	0.670004	2	2	0.670004
V$HMX3_02	-0.924	-0.1	-2.53	-1.91		DC1	1	1.09342	0.580997	0.126159		0.607213	0.669609	2	2	0.669609
V$ZF5_01	-2.61	-2.06	1.21	-1.05		DC1	1	1.09342	0.580997	0.126159		-0.265805	-0.669048	2	2	-0.669048
V$KAISO_01	-5.36	-4.48	-1.26	-3.68		DC1	1	1.09342	0.580997	0.126159		-0.226974	-0.668934	2	2	-0.668934
V$HOXC5_01	-1.25	-1.17	-2.41	-1.75		DC1	1	1.09342	0.580997	0.126159		0.385714	0.668223	2	2	0.668223
V$HMGIY_Q6	-1.5	-1.46	-1.39	-2.86		DC1	1	1.09342	0.580997	0.126159		0.936122	0.668105	2	0	0.936122
V$HAND1E47_01	-3.49	-3.51	-2.47	-3.06		DC1	1	1.09342	0.580997	0.126159		-0.357503	-0.66807	2	2	-0.66807
V$NFKB_Q6	-2.46	-0.67	-2.99	-4.78		DC1	1	1.09342	0.580997	0.126159		0.946941	0.667794	2	0	0.946941
V$SHOX2_01	-1.55	-1.31	-2.43	-1.98		DC1	1	1.09342	0.580997	0.126159		0.492569	0.666364	2	2	0.666364
V$OCT_C	0.274	-3.2	-4.71	-2.45		DC1	1	1.09342	0.580997	0.126159		0.0543431	0.66613	2	2	0.66613
V$MSX3_01	-0.109	-0.765	-2.39	-1.05		DC1	1	1.09342	0.580997	0.126159		0.184919	0.665627	2	2	0.665627
V$NKX12_01	-1.48	-0.824	-2.37	-2.14		DC1	1	1.09342	0.580997	0.126159		0.677738	0.662887	2	0.296876	0.687299
V$NKX25_01	-3.08	-3.28	-3.2	-1.8		DC1	1	1.09342	0.580997	0.126159		-0.959699	-0.659998	2	0	-0.959699
V$EN2_01	-1.54	-0.968	-2.51	-2.15		DC1	1	1.09342	0.580997	0.126159		0.620288	0.658557	2	2	0.658557
V$HMX1_02	-1.56	-0.868	-2.56	-2.25		DC1	1	1.09342	0.580997	0.126159		0.654241	0.657083	2	0.352995	0.667348
V$FOXO3_01	-2.77	-3.18	-3.6	5.36		DC1	1	1.09342	0.580997	0.126159		-0.93556	-0.656491	2	0	-0.93556
V$PU1_01	6.04	-0.415	-3.54	1.03		DC1	1	1.09342	0.580997	0.126159		0.0438828	0.655811	2	2	0.655811
V$FXR_IR1_Q6	-5.75	-4.82	-3.21	-4.7		DC1	1	1.09342	0.580997	0.126159		-0.13391	-0.654702	2	2	-0.654702
V$CDXA_01	-1.17	-0.0719	-1.66	-2.3		DC1	1	1.09342	0.580997	0.126159		0.890587	0.654697	2	0	0.890587
V$STAT3_01	-9.15	-8.53	-9.31	-6.5		DC1	1	1.09342	0.580997	0.126159		-0.838847	-0.654121	2	0.170702	-0.842713
V$COUPTF_Q6	-4.6	-4.07	-4.32	-4.11		DC1	1	1.09342	0.580997	0.126159		-0.285766	-0.653018	2	2	-0.653018
V$NFY_C	3.85	7.78	3.87	-3.2		DC1	1	1.09342	0.580997	0.126159		0.981284	0.651944	2	0	0.981284
V$AREB6_02	-3.76	-3.55	-4.02	-1.12		DC1	1	1.09342	0.580997	0.126159		-0.895597	-0.651359	2	0	-0.895597
V$HOXD3_01	-1.75	-1.35	-2.26	-2.12		DC1	1	1.09342	0.580997	0.126159		0.671196	0.648944	2	0.25995	0.678433
V$EVI1_04	-2.69	-2.98	-2.74	-2		DC1	1	1.09342	0.580997	0.126159		-0.981802	-0.647135	2	0	-0.981802
V$SMAD3_Q6	-2.05	-0.774	-0.346	-1.11		DC1	1	1.09342	0.580997	0.126159		-0.0239265	-0.646091	2	2	-0.646091
V$EN1_01	-2.42	-1.77	-2.21	-1.64		DC1	1	1.09342	0.580997	0.126159		-0.477145	-0.644655	2	1.00057	-0.685813
V$NKX61_02	-0.995	-1.43	-2.59	-1.61		DC1	1	1.09342	0.580997	0.126159		0.163899	0.64375	2	2	0.64375
V$BRCA_01	-1.87	-2.18	-2.81	-2.24		DC1	1	1.09342	0.580997	0.126159		0.135638	0.64317	2	2	0.64317
V$EN1_02	-1.18	-1.41	-2.67	-1.74		DC1	1	1.09342	0.580997	0.126159		0.225029	0.642887	2	2	0.642887
V$ER_Q6	-4.73	-3.13	-3.5	-3.52		DC1	1	1.09342	0.580997	0.126159		-0.0978823	-0.641133	2	2	-0.641133
V$CTCF_02	-0.584	-4.22	-4.46	-3.16		DC1	1	1.09342	0.580997	0.126159		0.0196293	0.639048	2	2	0.639048
V$PSX1_01	-1.68	-1.42	-2.56	-2.07		DC1	1	1.09342	0.580997	0.126159		0.463162	0.638588	2	2	0.638588
V$MYOGNF1_01	-6.41	-3.76	-4.45	-4.39		DC1	1	1.09342	0.580997	0.126159		-0.107316	-0.638144	2	2	-0.638144
V$MTERF_01	-4.38	-4.88	-4.63	-4.84		DC1	1	1.09342	0.580997	0.126159		0.282656	0.637903	2	1.97858	0.637908
V$CRX_Q4	-3.11	-4.15	-3.68	-4.02		DC1	1	1.09342	0.580997	0.126159		0.238989	0.637815	2	2	0.637815
V$MOX1_01	-1.92	-1.72	-2.43	-2.16		DC1	1	1.09342	0.580997	0.126159		0.502744	0.634477	2	2	0.634477
V$ELF1_Q6	2.6	1.92	3.15	-2.22		DC1	1	1.09342	0.580997	0.126159		0.865037	0.634349	2	0.0226257	0.865105
V$AP1_Q2	-3.02	-2.38	-2.86	-2.18		DC1	1	1.09342	0.580997	0.126159		-0.526224	-0.633785	2	1.00023	-0.689132
V$LHX61_02	-1.8	-1.25	-2.21	-2.25		DC1	1	1.09342	0.580997	0.126159		0.77136	0.633156	2	0	0.77136
V$XFD1_01	-3.77	-3.77	-4.33	0.211		DC1	1	1.09342	0.580997	0.126159		-0.909426	-0.632228	2	0	-0.909426
V$HSF1_01	-0.47	-0.418	-2.74	-1.31		DC1	1	1.09342	0.580997	0.126159		0.309023	0.631807	2	2	0.631807
V$HB24_01	-0.948	-0.31	-2.21	-1.59		DC1	1	1.09342	0.580997	0.126159		0.544453	0.629764	2	2	0.629764
V$MSX2_01	-1.14	-1.53	-2.52	-1.65		DC1	1	1.09342	0.580997	0.126159		0.13932	0.628331	2	2	0.628331
V$CMAF_01	-3.16	-2.97	-2.96	-4.4		DC1	1	1.09342	0.580997	0.126159		0.941823	0.625026	2	0	0.941823
V$P53_03	-2.48	-2.73	-2.58	-1.8		DC1	1	1.09342	0.580997	0.126159		-0.969636	-0.621981	2	0	-0.969636
V$OCT1_04	-2.73	-1.63	-3.05	-3.75		DC1	1	1.09342	0.580997	0.126159		0.897076	0.621232	2	0	0.897076
V$FOX_Q2	-0.851	-3.45	-4.32	-2.66		DC1	1	1.09342	0.580997	0.126159		-0.0100201	0.619367	2	2	0.619367
V$OCT1_03	-3.03	-3.6	-2.27	-2.57		DC1	1	1.09342	0.580997	0.126159		-0.615977	-0.6189	2	0.322701	-0.626266
V$HOXC10_01	-1.86	-1.37	-2.11	-2.25		DC1	1	1.09342	0.580997	0.126159		0.82318	0.618401	2	0	0.82318
V$BRN4_01	-0.481	-0.94	-2.62	-1.23		DC1	1	1.09342	0.580997	0.126159		0.160838	0.618198	2	2	0.618198
V$SMAD_Q6	-2.06	-2.32	-0.353	-1.43		DC1	1	1.09342	0.580997	0.126159		-0.359822	-0.617404	2	2	-0.617404
V$HOXA13_01	-2.34	-0.643	-1.51	-0.834		DC1	1	1.09342	0.580997	0.126159		-0.253342	-0.617234	2	2	-0.617234
V$POU1F1_Q6	-4.26	-4.61	-1.96	-3.42		DC1	1	1.09342	0.580997	0.126159		-0.356316	-0.614931	2	2	-0.614931
V$LHX9_01	-1.58	-1.18	-2.5	-1.99		DC1	1	1.09342	0.580997	0.126159		0.492868	0.614735	2	2	0.614735
V$K2B_01	-0.947	-1.55	-2.62	-1.56		DC1	1	1.09342	0.580997	0.126159		0.0835308	0.612578	2	2	0.612578
V$SIX6_02	-2.25	-2.34	-2.23	-2.5		DC1	1	1.09342	0.580997	0.126159		0.758864	0.611405	2	0.293208	0.769304
V$PIT1_01	-0.595	-0.955	-2.65	-1.29		DC1	1	1.09342	0.580997	0.126159		0.171712	0.61049	2	2	0.61049
V$BARX2_01	-1.25	-1.33	-2.42	-1.64		DC1	1	1.09342	0.580997	0.126159		0.227152	0.608523	2	2	0.608523
V$NKX29_01	-1.18	-1.58	-2.29	-1.58		DC1	1	1.09342	0.580997	0.126159		0.0766112	0.606921	2	2	0.606921
V$PR_Q2	-1.96	-1.35	-1.75	-3.24		DC1	1	1.09342	0.580997	0.126159		0.969566	0.605487	2	0	0.969566
V$HNF1_C	-2.89	-4.61	-4.06	-4.16		DC1	1	1.09342	0.580997	0.126159		0.0872903	0.605199	2	2	0.605199
V$DMRT5_01	-4.48	-4.86	-3.5	-4.08		DC1	1	1.09342	0.580997	0.126159		-0.45722	-0.604344	2	2	-0.604344
V$FOXJ2_02	-3.79	-4.39	-4.04	-2.41		DC1	1	1.09342	0.580997	0.126159		-0.966177	-0.602358	2	0	-0.966177
V$UNCX4.1_01	-1.64	-1.51	-2.51	-1.94		DC1	1	1.09342	0.580997	0.126159		0.336878	0.601885	2	2	0.601885
V$IRF2_01	-3.34	-4.59	-4.06	0.291		DC1	1	1.09342	0.580997	0.126159		-0.958073	-0.601176	2	0	-0.958073
V$PMX2A_01	-1.79	-1.36	-2.49	-2.13		DC1	1	1.09342	0.580997	0.126159		0.542693	0.600031	2	2	0.600031
V$HOXC8_01	-1.68	-1.55	-2.4	-1.93		DC1	1	1.09342	0.580997	0.126159		0.350348	0.599849	2	2	0.599849
V$PPARA_01	-6.69	-4.26	-4.59	-5.05		DC1	1	1.09342	0.580997	0.126159		-0.00149599	-0.599718	2	2	-0.599718
V$HFH8_01	-5.35	-4.31	-5.99	-0.917		DC1	1	1.09342	0.580997	0.126159		-0.80864	-0.598725	2	0.0803844	-0.809459
V$AR_04	-5.46	-5.78	-3.81	-4.89		DC1	1	1.09342	0.580997	0.126159		-0.353463	-0.597098	2	2	-0.597098
V$LPOLYA_B	-3.67	-2.4	-2.05	-2.84		DC1	1	1.09342	0.580997	0.126159		0.0432601	-0.594098	2	2	-0.594098
V$STAT_01	-2.75	-1.14	-3.61	-3.85		DC1	1	1.09342	0.580997	0.126159		0.782018	0.593511	2	0	0.782018
V$DAX1_01	-3.54	-3.84	-3.66	-2.92		DC1	1	1.09342	0.580997	0.126159		-0.965125	-0.593383	2	0	-0.965125
V$VSX1_01	-1.24	-1.09	-2.43	-1.63		DC1	1	1.09342	0.580997	0.126159		0.312095	0.592763	2	2	0.592763
V$GZF1_01	-3.74	-5.47	-4.19	-5.69		DC1	1	1.09342	0.580997	0.126159		0.428644	0.592292	2	1.00058	0.635287
V$NKX25_Q5	-2.74	-3.92	-1.49	-1.96		DC1	1	1.09342	0.580997	0.126159		-0.629822	-0.590856	2	0.145157	-0.631916
V$STAT5B_01	-3.24	-1.97	-5.08	-4.15		DC1	1	1.09342	0.580997	0.126159		0.554865	0.590218	2	2	0.590218
V$MSX1_02	-1.2	-0.913	-2.36	-1.6		DC1	1	1.09342	0.580997	0.126159		0.370594	0.589956	2	2	0.589956
V$DBX1_01	-0.2	0.581	-2.08	-0.927		DC1	1	1.09342	0.580997	0.126159		0.447326	0.588783	2	2	0.588783
V$AFP1_Q6	-2.76	-3.5	-3.32	-0.319		DC1	1	1.09342	0.580997	0.126159		-0.946949	-0.588737	2	0	-0.946949
V$E47_01	-3.5	-2.76	-3.44	-2.4		DC1	1	1.09342	0.580997	0.126159		-0.571813	-0.588184	2	0.993638	-0.664281
V$MEF2_Q6_01	-1.73	-0.385	-2.97	-2.59		DC1	1	1.09342	0.580997	0.126159		0.658444	0.587801	2	0.0380859	0.658593
V$AP2ALPHA_03	-5.49	-4.94	-4.91	-7.96		DC1	1	1.09342	0.580997	0.126159		0.934105	0.587406	2	0	0.934105
V$NCX_02	0.108	0.159	-2.32	-0.643		DC1	1	1.09342	0.580997	0.126159		0.247916	0.587019	2	2	0.587019
V$EGR3_01	-7.49	-7.76	-7.78	-6.27		DC1	1	1.09342	0.580997	0.126159		-0.933073	-0.585975	2	0	-0.933073
V$FPM315_01	-1.22	-0.191	-0.519	-4.22		DC1	1	1.09342	0.580997	0.126159		0.950127	0.585433	2	0	0.950127
V$OCTAMER_02	-1.1	-1.31	-2.54	-1.54		DC1	1	1.09342	0.580997	0.126159		0.15362	0.583946	2	2	0.583946
V$DBX2_01	-1.1	-0.625	-2.42	-1.57		DC1	1	1.09342	0.580997	0.126159		0.41145	0.580885	2	2	0.580885
V$VAX2_01	-1.92	-1.54	-2.42	-2.17		DC1	1	1.09342	0.580997	0.126159		0.56323	0.580458	2	2	0.580458
V$P50RELAP65_Q5_01	-2.25	-0.421	-2.99	-3.47		DC1	1	1.09342	0.580997	0.126159		0.809382	0.580149	2	0	0.809382
V$CBF_01	-2.68	-3.39	-2.93	-3.36		DC1	1	1.09342	0.580997	0.126159		0.314764	0.580052	2	1.00009	0.597471
V$ALX4_01	-4.61	-2.76	-3.69	-3.11		DC1	1	1.09342	0.580997	0.126159		-0.178499	-0.579925	2	2	-0.579925
V$SRF_01	-9.35	-12.1	-6.11	-7.63		DC1	1	1.09342	0.580997	0.126159		-0.584212	-0.576819	2	0.245382	-0.589817
V$HNF1_02	-1.73	-1.3	-2.15	-1.99		DC1	1	1.09342	0.580997	0.126159		0.628941	0.576725	2	0.0838748	0.629635
V$CTCF_01	-1.6	-2.11	-1.72	-2.17		DC1	1	1.09342	0.580997	0.126159		0.420403	0.576416	2	1.0003	0.621451
V$NKX25_03	-0.934	-0.902	-2.24	-1.32		DC1	1	1.09342	0.580997	0.126159		0.235841	0.576375	2	2	0.576375
V$DBP_Q6	-3.33	-1.53	-2.19	-2.04		DC1	1	1.09342	0.580997	0.126159		-0.0676593	-0.574718	2	2	-0.574718
V$OCT1_08	-1.13	-0.804	-2.37	-1.53		DC1	1	1.09342	0.580997	0.126159		0.356656	0.574325	2	2	0.574325
V$HOXB7_01	-1.88	-1.36	-2.49	-2.2		DC1	1	1.09342	0.580997	0.126159		0.581336	0.574087	2	0.24325	0.586816
V$GEN_INI3_B	-2.05	-2.05	-0.537	-1.61		DC1	1	1.09342	0.580997	0.126159		-0.218833	-0.573481	2	2	-0.573481
V$ICSBP_Q6	0.112	-2.71	-2.17	-1.73		DC1	1	1.09342	0.580997	0.126159		-0.018264	0.573364	2	2	0.573364
V$HDX_01	-1.32	-0.479	-2.03	-1.81		DC1	1	1.09342	0.580997	0.126159		0.656648	0.572042	2	0	0.656648
V$SZF11_01	-3.96	-3.98	-3.83	-4.5		DC1	1	1.09342	0.580997	0.126159		0.862451	0.570258	2	0	0.862451
V$MTATA_B	-1.81	2.1	-4.45	-4.07		DC1	1	1.09342	0.580997	0.126159		0.703188	0.56959	2	0	0.703188
V$CPHX_01	-2	-1.57	-2.2	-2.26		DC1	1	1.09342	0.580997	0.126159		0.772449	0.568238	2	0	0.772449
V$SREBP1_01	-2.35	-5.32	-4.23	-4.45		DC1	1	1.09342	0.580997	0.126159		0.0570164	0.567765	2	2	0.567765
V$HEN1_01	-3.51	-6.37	-6.39	-5.27		DC1	1	1.09342	0.580997	0.126159		-0.0687557	0.566997	2	2	0.566997
V$AIRE_01	-5.48	-4.71	-3.94	-4.93		DC1	1	1.09342	0.580997	0.126159		0.0243892	-0.566515	2	2	-0.566515
V$DMRT7_01	-2.51	-3.2	-3.65	-2.96		DC1	1	1.09342	0.580997	0.126159		-0.0545383	0.564929	2	2	0.564929
V$DUXL_01	-1.46	-1.83	-2.51	-1.79		DC1	1	1.09342	0.580997	0.126159		0.0293287	0.564798	2	2	0.564798
V$GATA3_03	-4.77	-4.01	-1.2	-3.74		DC1	1	1.09342	0.580997	0.126159		-0.0932983	-0.5633	2	2	-0.5633
V$HOXA11_01	-1.86	-1.31	-2.08	-2.19		DC1	1	1.09342	0.580997	0.126159		0.787812	0.561886	2	0	0.787812
V$HNF1B_01	-2.24	-1.9	-2.26	-1.67		DC1	1	1.09342	0.580997	0.126159		-0.607651	-0.561321	2	0.70805	-0.657478
V$TAL1ALPHAE47_01	-5.31	-6.27	-5.34	-6.71		DC1	1	1.09342	0.580997	0.126159		0.553942	0.560983	2	0.971571	0.639605
V$VDR_Q6	-3.74	-2.52	-2.95	-2.9		DC1	1	1.09342	0.580997	0.126159		-0.0349737	-0.559156	2	2	-0.559156
V$BCL6_02	-5.85	-4.3	-4.48	-4.89		DC1	1	1.09342	0.580997	0.126159		0.0591185	-0.558777	2	2	-0.558777
V$LMO2COM_02	-4.6	-3.08	-3.96	-3.33		DC1	1	1.09342	0.580997	0.126159		-0.206203	-0.556873	2	1.9205	-0.556941
V$ESX1_01	-1.44	-1.02	-2.36	-1.75		DC1	1	1.09342	0.580997	0.126159		0.419834	0.556762	2	2	0.556762
V$VBP_01	-4.47	-4.98	-4.25	-4.18		DC1	1	1.09342	0.580997	0.126159		-0.768021	-0.555437	2	0	-0.768021
V$FLI1_Q6	-1.15	-0.992	-1.42	-0.0309		DC1	1	1.09342	0.580997	0.126159		-0.818916	-0.555277	2	0	-0.818916
V$GEN_INI_B	-1.81	-1.88	-0.51	-1.46		DC1	1	1.09342	0.580997	0.126159		-0.223883	-0.555132	2	2	-0.555132
V$LMX1B_01	-0.0346	0.0816	-2.23	-0.624		DC1	1	1.09342	0.580997	0.126159		0.222686	0.554584	2	2	0.554584
V$GFI1_01	-1.21	5.5	-3.23	-5.29		DC1	1	1.09342	0.580997	0.126159		0.814739	0.554101	2	0	0.814739
V$SEF1_C	-6.69	-6.06	-6.98	-7.04		DC1	1	1.09342	0.580997	0.126159		0.755087	0.553639	2	0	0.755087
V$HOXC11_01	-1.89	-1.3	-2.15	-2.22		DC1	1	1.09342	0.580997	0.126159		0.761934	0.553377	2	0	0.761934
V$NFE2_01	-3.75	-0.281	-2.33	-0.837		DC1	1	1.09342	0.580997	0.126159		-0.210557	-0.553214	2	1.78745	-0.553674
V$TBP_01	-0.957	1.74	-3.48	-2.37		DC1	1	1.09342	0.580997	0.126159		0.605203	0.552726	2	0.0529464	0.605468
V$FREAC7_01	-4.18	-4.08	-4.86	-1.67		DC1	1	1.09342	0.580997	0.126159		-0.85053	-0.552438	2	0	-0.85053
V$MEIS1BHOXA9_02	-2.21	-5.86	-5.34	-4.45		DC1	1	1.09342	0.580997	0.126159		-0.0637778	0.550456	2	2	0.550456
V$PAX8_01	-3.03	-2.32	-2.91	-2.22		DC1	1	1.09342	0.580997	0.126159		-0.427218	-0.549238	2	1.00038	-0.602597
V$CBF_02	-2.89	-4.15	-3.59	-3.8		DC1	1	1.09342	0.580997	0.126159		0.0804066	0.549148	2	2	0.549148
V$RELBP52_01	-3.48	-3.56	-2.85	-5.73		DC1	1	1.09342	0.580997	0.126159		0.84887	0.54775	2	0	0.84887
V$HOXD12_01	-2.14	-1.6	-2.44	-2.42		DC1	1	1.09342	0.580997	0.126159		0.712787	0.547446	2	0	0.712787
V$NRSF_Q4	-5.05	-4.16	-7.61	-5.8		DC1	1	1.09342	0.580997	0.126159		0.35811	0.546303	2	2	0.546303
V$ETS2_B	-1.32	-2.21	-1.88	0.466		DC1	1	1.09342	0.580997	0.126159		-0.943802	-0.545172	2	0	-0.943802
V$MTF1_Q4	-4.1	-4.05	-3.92	-4.05		DC1	1	1.09342	0.580997	0.126159		-0.038761	-0.544249	2	2	-0.544249
V$LDSPOLYA_B	-3.22	-3.36	-3.5	-2.34		DC1	1	1.09342	0.580997	0.126159		-0.895942	-0.543687	2	0	-0.895942
V$GRE_C	-3.04	-5.73	-5.01	-4.75		DC1	1	1.09342	0.580997	0.126159		-0.0315387	0.54308	2	2	0.54308
V$HOXA6_01	-1.73	-1.85	-2.38	-1.9		DC1	1	1.09342	0.580997	0.126159		0.0815998	0.541885	2	2	0.541885
V$DLX2_01	-1.64	-1.34	-2.49	-1.88		DC1	1	1.09342	0.580997	0.126159		0.351079	0.539399	2	2	0.539399
V$RFX1_01	-4.34	-4.02	-3.39	-4.07		DC1	1	1.09342	0.580997	0.126159		-0.00597476	-0.539159	2	2	-0.539159
V$XFD3_01	-2.05	-3.5	-3.03	0.869		DC1	1	1.09342	0.580997	0.126159		-0.939143	-0.536418	2	0	-0.939143
V$P53_04	-2.5	-5.78	-5.1	-4.5		DC1	1	1.09342	0.580997	0.126159		-0.0644619	0.535764	2	2	0.535764
V$HOXB5_01	-1.82	-1.53	-2.25	-1.97		DC1	1	1.09342	0.580997	0.126159		0.46719	0.532157	2	2	0.532157
V$LHX61_01	-1.71	-1.46	-2.51	-1.92		DC1	1	1.09342	0.580997	0.126159		0.322054	0.531567	2	2	0.531567
V$MIZF_01	-4.92	-4.42	-5.24	-5.15		DC1	1	1.09342	0.580997	0.126159		0.661509	0.530929	2	0	0.661509
V$LIM1_01	-0.455	-0.177	-2.33	-0.908		DC1	1	1.09342	0.580997	0.126159		0.240698	0.530356	2	2	0.530356
V$MTF1_02	-2.36	-1.9	-1.76	-2.1		DC1	1	1.09342	0.580997	0.126159		0.117896	-0.53032	2	2	-0.53032
V$SOX9_B1	-2.79	-3.06	-2.6	-3.64		DC1	1	1.09342	0.580997	0.126159		0.733291	0.529209	2	0.078007	0.733989
V$PROP1_02	-1.45	-1.12	-2.4	-1.7		DC1	1	1.09342	0.580997	0.126159		0.333751	0.52847	2	2	0.52847
V$SIX1_01	-2.36	-2.25	-2.34	-2.46		DC1	1	1.09342	0.580997	0.126159		0.929145	0.527573	2	0	0.929145
V$LHX5_01	-0.392	-0.544	-2.39	-0.86		DC1	1	1.09342	0.580997	0.126159		0.118467	0.526099	2	2	0.526099
V$HNF4_Q6_01	-4.55	-3.7	-0.876	-3.63		DC1	1	1.09342	0.580997	0.126159		-0.0391827	-0.525808	2	2	-0.525808
V$E2A_Q2	-4.19	-2.62	-3.84	-2.63		DC1	1	1.09342	0.580997	0.126159		-0.335885	-0.525681	2	1.00057	-0.562813
V$IRF1_Q6	-0.985	-1.13	-0.479	-2.62		DC1	1	1.09342	0.580997	0.126159		0.816692	0.52349	2	0	0.816692
V$E2F1_01	4.16	7.89	5.39	0.0163		DC1	1	1.09342	0.580997	0.126159		0.940324	0.522611	2	0	0.940324
V$AML_Q6	-2.53	-4.54	-4.37	-3.67		DC1	1	1.09342	0.580997	0.126159		-0.115123	0.519971	2	2	0.519971
V$PKNOX2_01	-2.58	-1.8	-1.74	-2.15		DC1	1	1.09342	0.580997	0.126159		0.132086	-0.519449	2	2	-0.519449
V$NRSF_01	-5.88	-5.03	-12.5	-7.37		DC1	1	1.09342	0.580997	0.126159		0.216132	0.519184	2	2	0.519184
V$TEL2_Q6	2.56	-1.46	-0.972	0.264		DC1	1	1.09342	0.580997	0.126159		-0.110022	0.518465	2	2	0.518465
V$HFH3_01	-4.36	-2.57	-4.98	-0.658		DC1	1	1.09342	0.580997	0.126159		-0.648128	-0.516648	2	0.347763	-0.660725
V$HNF1_Q6_01	-1.87	-3.89	-3.28	-3.11		DC1	1	1.09342	0.580997	0.126159		-0.0537167	0.516319	2	2	0.516319
V$PMX2B_01	-1.63	-1.7	-2.54	-1.83		DC1	1	1.09342	0.580997	0.126159		0.10277	0.513641	2	2	0.513641
V$PXR_Q2	-3.81	-4.48	-3.65	-3.48		DC1	1	1.09342	0.580997	0.126159		-0.788478	-0.512087	2	0	-0.788478
V$HMGIY_01	-0.502	2.03	-1.43	-1.64		DC1	1	1.09342	0.580997	0.126159		0.737163	0.511972	2	0	0.737163
V$ETF_Q6	1.41	4.57	2.21	-1.47		DC1	1	1.09342	0.580997	0.126159		0.927534	0.510032	2	0	0.927534
V$TST1_02	-0.862	-1.13	-2.7	-1.26		DC1	1	1.09342	0.580997	0.126159		0.057359	0.505271	2	2	0.505271
V$HOXD11_01	-2.06	-1.52	-2.4	-2.27		DC1	1	1.09342	0.580997	0.126159		0.630018	0.505233	2	0	0.630018
V$HNF3B_01	-4.35	-2.91	-4.44	-2.35		DC1	1	1.09342	0.580997	0.126159		-0.512699	-0.50497	2	0.944269	-0.587608
V$MEF2_02	-6.69	-5.71	-7.71	-7.07		DC1	1	1.09342	0.580997	0.126159		0.512474	0.504768	2	0.165722	0.514699
V$PAX1_B	-6.46	-5.67	-7.09	-6.76		DC1	1	1.09342	0.580997	0.126159		0.575462	0.504289	2	0	0.575462
V$HOXA13_02	-0.74	0.671	-1.37	-1.31		DC1	1	1.09342	0.580997	0.126159		0.692958	0.502145	2	0	0.692958
V$DLX3_01	-1.97	-1.23	-2.44	-2.25		DC1	1	1.09342	0.580997	0.126159		0.623015	0.501459	2	0	0.623015
V$HOXD8_01	-1.11	-0.987	-2.46	-1.38		DC1	1	1.09342	0.580997	0.126159		0.174126	0.501124	2	2	0.501124
V$IPF1_03	-4.88	-5.75	-3.91	-4.55		DC1	1	1.09342	0.580997	0.126159		-0.48953	-0.500162	2	2	-0.500162
V$ARP1_01	-4.77	-4.64	-2.55	-4.32		DC1	1	1.09342	0.580997	0.126159		-0.0957277	-0.500044	2	2	-0.500044
V$RXRLXRB_01	-9.4	-7.32	-6.6	-8.31		DC1	1	1.09342	0.580997	0.126159		0.150014	-0.500043	2	2	-0.500043
V$NKX22_02	-0.586	-0.207	-2.1	-0.898		DC1	1	1.09342	0.580997	0.126159		0.250741	0.499724	2	2	0.499724
V$AHRARNT_02	-9.68	-9.97	-10.4	-7.91		DC1	1	1.09342	0.580997	0.126159		-0.868093	-0.499412	2	0	-0.868093
V$ISL2_01	-0.821	-1.05	-2.39	-1.15		DC1	1	1.09342	0.580997	0.126159		0.0499461	0.499088	2	2	0.499088
V$STAT_Q6	1.27	-1.64	-0.941	-0.401		DC1	1	1.09342	0.580997	0.126159		-0.102071	0.499055	2	2	0.499055
V$DEAF1_02	-6.38	-4.73	-3.52	-5.48		DC1	1	1.09342	0.580997	0.126159		0.124196	-0.497336	2	2	-0.497336
V$GEN_INI2_B	-1.86	-1.79	-0.177	-1.53		DC1	1	1.09342	0.580997	0.126159		-0.0987487	-0.495334	2	2	-0.495334
V$ZTA_Q2	-4.16	-4.3	-1.87	-3.72		DC1	1	1.09342	0.580997	0.126159		-0.151194	-0.495035	2	2	-0.495035
V$HOXC4_01	-1.57	-0.976	-2.32	-1.79		DC1	1	1.09342	0.580997	0.126159		0.450222	0.493141	2	2	0.493141
V$PAX4_03	-1.37	-2.53	-1.17	-3.16		DC1	1	1.09342	0.580997	0.126159		0.549274	0.493076	2	0.692818	0.592381
V$PNR_01	-5.23	-4.41	-4.66	-6.52		DC1	1	1.09342	0.580997	0.126159		0.924257	0.491919	2	0	0.924257
V$PAX6_01	-5.51	-5.6	-4.18	-5.26		DC1	1	1.09342	0.580997	0.126159		-0.150466	-0.491786	2	2	-0.491786
V$SAP1A_01	2.61	-1.97	-4.5	0.224		DC1	1	1.09342	0.580997	0.126159		-0.14538	0.49133	2	2	0.49133
V$AP2_Q6_01	-1.74	-1.74	-0.097	-1.43		DC1	1	1.09342	0.580997	0.126159		-0.114813	-0.490963	2	2	-0.490963
V$LEF1_Q2	-1.82	-1.91	3.17	-0.884		DC1	1	1.09342	0.580997	0.126159		-0.123661	-0.490629	2	2	-0.490629
V$MEF3_B	-3.81	-3.87	-2.51	-3.57		DC1	1	1.09342	0.580997	0.126159		-0.135869	-0.488867	2	2	-0.488867
V$TAL1BETAE47_01	-4.56	-5.08	-4.32	-4.37		DC1	1	1.09342	0.580997	0.126159		-0.669365	-0.48863	2	0	-0.669365
V$IRF_Q6	3.46	-2.71	-0.523	-0.23		DC1	1	1.09342	0.580997	0.126159		-0.0680237	0.487524	2	2	0.487524
V$ELF1_Q5	5.98	7.04	7.24	3.23		DC1	1	1.09342	0.580997	0.126159		0.897493	0.486286	2	0	0.897493
V$PAX4_04	-0.714	-0.857	-2.57	-1.06		DC1	1	1.09342	0.580997	0.126159		0.0678129	0.484747	2	2	0.484747
V$PREP1_01	-2.63	-1.56	-1.9	-2.01		DC1	1	1.09342	0.580997	0.126159		0.0918556	-0.48325	2	2	-0.48325
V$HNF3ALPHA_Q6	-2.74	-2.18	-3.88	0.474		DC1	1	1.09342	0.580997	0.126159		-0.761064	-0.482877	2	0	-0.761064
V$DLX1_01	-1.81	-1.19	-2.36	-2.01		DC1	1	1.09342	0.580997	0.126159		0.520493	0.482732	2	0.0100614	0.520501
V$BARHL2_01	-0.393	-0.0471	-2.27	-0.725		DC1	1	1.09342	0.580997	0.126159		0.196274	0.482071	2	2	0.482071
V$DLX7_01	-1.99	-1.24	-2.28	-2.26		DC1	1	1.09342	0.580997	0.126159		0.689281	0.480902	2	0	0.689281
V$ARX_01	-1.9	-1.14	-2.47	-2.14		DC1	1	1.09342	0.580997	0.126159		0.555809	0.479563	2	0	0.555809
V$CDP_01	-5.05	-5.58	-5.35	-4.4		DC1	1	1.09342	0.580997	0.126159		-0.923968	-0.479095	2	0	-0.923968
V$EGR_Q6	3.2	-0.506	3.92	-2.41		DC1	1	1.09342	0.580997	0.126159		0.536062	0.478391	2	0.692	0.578032
V$GSH2_01	-1.75	-1.35	-2.24	-1.88		DC1	1	1.09342	0.580997	0.126159		0.43705	0.478377	2	2	0.478377
V$DLX5_01	-2.04	-1.57	-2.25	-2.2		DC1	1	1.09342	0.580997	0.126159		0.661043	0.477869	2	0	0.661043
V$SRF_Q4	-5.87	-5.71	-4.43	-5.61		DC1	1	1.09342	0.580997	0.126159		-0.040886	-0.476588	2	2	-0.476588
V$TBP_Q6	1.13	4.51	-1.47	0.0925		DC1	1	1.09342	0.580997	0.126159		0.545449	0.476298	2	0	0.545449
V$ZFX_01	-2.81	-2.01	-2.62	-3.39		DC1	1	1.09342	0.580997	0.126159		0.903511	0.475781	2	0	0.903511
V$HES1_Q2	-3.93	-3.3	-3.7	-3.46		DC1	1	1.09342	0.580997	0.126159		-0.118354	-0.475386	2	2	-0.475386
V$E12_Q6	-4.32	-3.3	-3.87	-3.62		DC1	1	1.09342	0.580997	0.126159		-0.0493227	-0.473045	2	2	-0.473045
V$LHX3_02	-0.461	-0.754	-2.47	-0.823		DC1	1	1.09342	0.580997	0.126159		0.0187124	0.472448	2	2	0.472448
V$TATA_01	0.938	-1.45	-2.6	-0.226		DC1	1	1.09342	0.580997	0.126159		-0.171689	0.47205	2	2	0.47205
V$GATA1_04	-4.48	-1.86	-4.13	-1.93		DC1	1	1.09342	0.580997	0.126159		-0.314324	-0.469624	2	1.00024	-0.51531
V$ZNF219_01	5.09	-4.52	5.09	-6.02		DC1	1	1.09342	0.580997	0.126159		0.414471	0.469515	2	0.999977	0.53865
V$FREAC2_01	-2.94	-5.14	-4.96	1.05		DC1	1	1.09342	0.580997	0.126159		-0.904783	-0.469113	2	0	-0.904783
V$FOXJ2_01	-4.1	-3.75	-4.94	-1.93		DC1	1	1.09342	0.580997	0.126159		-0.755276	-0.467304	2	0	-0.755276
V$CEBP_01	-0.119	0.902	-0.791	-0.412		DC1	1	1.09342	0.580997	0.126159		0.567281	0.466163	2	0	0.567281
V$STAT5A_04	2.69	5.49	3.53	0.58		DC1	1	1.09342	0.580997	0.126159		0.905906	0.465321	2	0	0.905906
V$EVI1_05	-4.96	-4.35	-4.1	-4.67		DC1	1	1.09342	0.580997	0.126159		0.184076	-0.46527	2	2	-0.46527
V$ARNT_01	-5.45	-5.42	-7.02	-5.69		DC1	1	1.09342	0.580997	0.126159		0.0894554	0.462189	2	2	0.462189
V$EFC_Q6	-3.9	-2.61	-3.57	-2.84		DC1	1	1.09342	0.580997	0.126159		-0.195037	-0.462154	2	1.00092	-0.47912
V$ZBED6_01	-2.84	-0.712	-2.61	-4		DC1	1	1.09342	0.580997	0.126159		0.86286	0.46175	2	0	0.86286
V$STAT4_Q4	-2.98	-1.26	-3.09	-3.71		DC1	1	1.09342	0.580997	0.126159		0.8009	0.460498	2	0	0.8009
V$CDP_03	-1.96	-1.62	-2.25	-2.05		DC1	1	1.09342	0.580997	0.126159		0.498802	0.460065	2	0	0.498802
V$HOXB4_01	-1.6	-1.21	-2.37	-1.73		DC1	1	1.09342	0.580997	0.126159		0.306881	0.459066	2	2	0.459066
V$IRF8_Q6	1.97	7.13	0.886	0.142		DC1	1	1.09342	0.580997	0.126159		0.736878	0.458692	2	0	0.736878
V$HOXC12_01	-2.09	-1.38	-2.21	-2.35		DC1	1	1.09342	0.580997	0.126159		0.753037	0.457225	2	0	0.753037
V$HTF_01	-5.88	-5.2	-6.1	-6.09		DC1	1	1.09342	0.580997	0.126159		0.681868	0.45427	2	0	0.681868
V$NFAT1_Q6	2.62	0.444	3.15	-0.606		DC1	1	1.09342	0.580997	0.126159		0.517368	0.452326	2	0.664464	0.554687
V$LRF_Q2	-3.69	-2.36	-1.62	-3.08		DC1	1	1.09342	0.580997	0.126159		0.187379	-0.451971	2	2	-0.451971
V$XPF1_Q6	-0.544	1.46	-0.0514	-1.81		DC1	1	1.09342	0.580997	0.126159		0.886975	0.450008	2	0	0.886975
V$AP4_Q6_01	-2.59	-1.41	-2.51	-1.4		DC1	1	1.09342	0.580997	0.126159		-0.333112	-0.449907	2	1.00005	-0.50482
V$VDRRXR_01	-5.51	-6	-5.89	-4.83		DC1	1	1.09342	0.580997	0.126159		-0.904816	-0.449833	2	0	-0.904816
V$SATB1_01	-3.13	-4.56	-3.98	-3.95		DC1	1	1.09342	0.580997	0.126159		-0.0927159	0.449562	2	2	0.449562
V$TBX15_02	-5.24	-4.24	-4.31	-6.9		DC1	1	1.09342	0.580997	0.126159		0.896633	0.44938	2	0	0.896633
V$OCT1_Q6	-3.23	-2.2	-3.91	-3.48		DC1	1	1.09342	0.580997	0.126159		0.541621	0.447721	2	0	0.541621
V$FOXO3A_Q1	-0.74	-2.72	-2.3	2.02		DC1	1	1.09342	0.580997	0.126159		-0.903377	-0.447707	2	0	-0.903377
V$PEBP_Q6	-2.32	-4.59	-4.34	-3.42		DC1	1	1.09342	0.580997	0.126159		-0.199789	0.446275	2	2	0.446275
V$PPAR_DR1_Q2	-4.38	-1.28	-0.18	-3		DC1	1	1.09342	0.580997	0.126159		0.209852	-0.444441	2	2	-0.444441
V$ZNF333_01	-3.48	-4.34	-3.96	-2.62		DC1	1	1.09342	0.580997	0.126159		-0.908754	-0.44383	2	0	-0.908754
V$NFAT_Q6	-0.242	2.75	0.289	-1.87		DC1	1	1.09342	0.580997	0.126159		0.866718	0.443537	2	0	0.866718
V$BRN3C_01	-1.7	-1.41	-2.47	-1.8		DC1	1	1.09342	0.580997	0.126159		0.233515	0.443107	2	2	0.443107
V$RORA1_01	-4.84	-3.62	-4.47	-3.93		DC1	1	1.09342	0.580997	0.126159		-0.12075	-0.443018	2	1.4179	-0.445415
V$HOXB6_01	-2.04	-1.38	-2.12	-2.27		DC1	1	1.09342	0.580997	0.126159		0.756701	0.442335	2	0	0.756701
V$OCT2_01	-1.37	0.759	-1.93	-2		DC1	1	1.09342	0.580997	0.126159		0.692905	0.441848	2	0	0.692905
V$CACBINDINGPROTEIN_Q6	3.18	-0.697	3.79	-1.84		DC1	1	1.09342	0.580997	0.126159		0.458716	0.439794	2	0.940652	0.525227
V$MZF1_01	-2.51	-2.85	-2.11	-3.57		DC1	1	1.09342	0.580997	0.126159		0.676754	0.43832	2	0	0.676754
V$AP4_01	-3.01	-1.69	-3.02	-3.53		DC1	1	1.09342	0.580997	0.126159		0.799612	0.437793	2	0	0.799612
V$RHOX11_01	-2.01	-0.794	-2.3	-2.36		DC1	1	1.09342	0.580997	0.126159		0.695727	0.435198	2	0	0.695727
V$RORA2_01	-5.09	-5.17	-6.01	-5.21		DC1	1	1.09342	0.580997	0.126159		0.00406674	0.434769	2	2	0.434769
V$P50P50_Q3	-2.8	-2.94	-2.07	-4.34		DC1	1	1.09342	0.580997	0.126159		0.755238	0.433809	2	0	0.755238
V$MEF2_01	-3.48	-3.4	-4.44	-1.53		DC1	1	1.09342	0.580997	0.126159		-0.76935	-0.432653	2	0	-0.76935
V$DEAF1_01	-5.6	-4.41	-5.93	-5.92		DC1	1	1.09342	0.580997	0.126159		0.67415	0.431929	2	0	0.67415
V$HOXB8_01	-1.85	-0.776	-2.06	-2.16		DC1	1	1.09342	0.580997	0.126159		0.708269	0.429465	2	0	0.708269
V$GCNF_01	-7.22	-6.69	-6.72	-8.01		DC1	1	1.09342	0.580997	0.126159		0.885809	0.424501	2	0	0.885809
V$PAX5_01	-4.95	-3.77	-5.02	-3.65		DC1	1	1.09342	0.580997	0.126159		-0.376476	-0.42265	2	0.999909	-0.49377
V$BARX1_01	-1.26	-1.07	-2.21	-1.35		DC1	1	1.09342	0.580997	0.126159		0.128006	0.421885	2	2	0.421885
V$PTF1BETA_Q6	-3.54	-2.16	2.42	-2.71		DC1	1	1.09342	0.580997	0.126159		0.0798429	-0.421371	2	2	-0.421371
V$PITX2_Q2	-0.702	-3.04	-0.711	-3.07		DC1	1	1.09342	0.580997	0.126159		0.329582	0.419422	2	1.00007	0.480556
V$PAX6_02	-1.39	-0.992	-2.49	-1.49		DC1	1	1.09342	0.580997	0.126159		0.195383	0.41837	2	2	0.41837
V$MYF_01	2.48	0.8	-3.97	1.59		DC1	1	1.09342	0.580997	0.126159		-0.100322	0.41449	2	2	0.41449
V$NANOG_01	-5.8	-5.16	-4.54	-5.54		DC1	1	1.09342	0.580997	0.126159		0.193466	-0.414464	2	2	-0.414464
V$VAX1_01	-1.89	-1.49	-2.29	-1.95		DC1	1	1.09342	0.580997	0.126159		0.397758	0.41388	2	2	0.41388
V$DEC_Q1	-2.88	-3.41	-2.69	-2.77		DC1	1	1.09342	0.580997	0.126159		-0.613854	-0.413086	2	0	-0.613854
V$NRF2_Q4	-1.98	-1.2	-3.23	-2.1		DC1	1	1.09342	0.580997	0.126159		0.28629	0.411514	2	2	0.411514
V$MYB_Q3	-3.42	-2.58	-2.91	-2.98		DC1	1	1.09342	0.580997	0.126159		0.151029	-0.411444	2	2	-0.411444
V$TEF1_Q6	-3.01	-1.63	-1.95	-2.36		DC1	1	1.09342	0.580997	0.126159		0.215135	-0.41087	2	2	-0.41087
V$HMGIY_Q3	1.4	6.37	2.15	-0.703		DC1	1	1.09342	0.580997	0.126159		0.830704	0.410223	2	0	0.830704
V$OCTAMER_01	-1.82	-0.51	-2.02	-2.16		DC1	1	1.09342	0.580997	0.126159		0.704633	0.409867	2	0	0.704633
V$TATA_C	2.32	2.19	-1.04	2		DC1	1	1.09342	0.580997	0.126159		-0.00173653	0.409332	2	2	0.409332
V$EVI1_01	-8.21	-5.03	-6.04	-6.64		DC1	1	1.09342	0.580997	0.126159		0.18887	-0.408728	2	2	-0.408728
V$HP1SITEFACTOR_Q6	-3.11	-2.92	-0.352	-2.84		DC1	1	1.09342	0.580997	0.126159		0.0175531	-0.408323	2	2	-0.408323
V$STAT6_02	4.31	4.05	5.04	2.85		DC1	1	1.09342	0.580997	0.126159		0.706765	0.404813	2	0	0.706765
V$GFI1B_01	-5.13	-1.77	-4.17	-6.87		DC1	1	1.09342	0.580997	0.126159		0.861893	0.404774	2	0	0.861893
V$TBX18_01	-8.09	-7.73	-8.3	-7.44		DC1	1	1.09342	0.580997	0.126159		-0.555234	-0.404412	2	0.239672	-0.560313
V$BARBIE_01	-1.86	-2.01	-1.58	-1.84		DC1	1	1.09342	0.580997	0.126159		-0.241916	-0.401453	2	2	-0.401453
V$DOBOX4_01	-2.44	-2.03	-2.33	-2.15		DC1	1	1.09342	0.580997	0.126159		-0.0825958	-0.399796	2	1.31724	-0.402663
V$RP58_01	-4.04	-4.74	-4.52	-3.38		DC1	1	1.09342	0.580997	0.126159		-0.884918	-0.39663	2	0	-0.884918
V$AP1_Q4	-3.02	-1.87	-3.01	-1.93		DC1	1	1.09342	0.580997	0.126159		-0.285802	-0.394238	2	1.00038	-0.450818
V$DR4_Q2	-4.18	-3.14	-3.45	-5.16		DC1	1	1.09342	0.580997	0.126159		0.882265	0.391925	2	0	0.882265
V$RHOX11_02	-2.05	-0.637	-2.3	-2.35		DC1	1	1.09342	0.580997	0.126159		0.671521	0.391868	2	0	0.671521
V$OCT1_06	-2.78	0.672	-3.56	-3.45		DC1	1	1.09342	0.580997	0.126159		0.646382	0.390536	2	0	0.646382
V$MSX1_01	-2.53	-2.22	-1.62	-2.41		DC1	1	1.09342	0.580997	0.126159		0.159761	-0.390385	2	2	-0.390385
V$COMP1_01	-4.28	-2.6	-1.84	-3.67		DC1	1	1.09342	0.580997	0.126159		0.259159	-0.390245	2	2	-0.390245
V$RSRFC4_Q2	-6.18	-5.56	-6.51	-6.26		DC1	1	1.09342	0.580997	0.126159		0.510748	0.389969	2	0	0.510748
V$PAX8_B	-2.95	-2.41	-2.93	-2.46		DC1	1	1.09342	0.580997	0.126159		-0.258413	-0.389955	2	1.00022	-0.440954
V$KROX_Q6	4.18	-3.03	4.65	-3.18		DC1	1	1.09342	0.580997	0.126159		0.327361	0.389144	2	1	0.456584
V$POU2F3_01	-1.57	0.591	-2.01	-1.99		DC1	1	1.09342	0.580997	0.126159		0.653174	0.387359	2	0	0.653174
V$ERR1_Q2	-3.71	-2.88	-4.13	-3.81		DC1	1	1.09342	0.580997	0.126159		0.513144	0.383967	2	0	0.513144
V$PPARG_02	-9.26	-6.45	-6.67	-8.12		DC1	1	1.09342	0.580997	0.126159		0.275458	-0.382847	2	2	-0.382847
V$NKX62_Q2	-2.15	-1.58	-3.18	-2.19		DC1	1	1.09342	0.580997	0.126159		0.223089	0.382071	2	2	0.382071
V$P53_DECAMER_Q2	-2.39	-2.86	-0.752	-2.33		DC1	1	1.09342	0.580997	0.126159		-0.117143	-0.381685	2	2	-0.381685
V$HFH1_01	-1.93	-4.25	-3.4	-0.0519		DC1	1	1.09342	0.580997	0.126159		-0.877954	-0.381252	2	0	-0.877954
V$AP1_01	-3.2	-0.703	-3.72	-0.269		DC1	1	1.09342	0.580997	0.126159		-0.394822	-0.38098	2	0.999134	-0.46511
V$CAAT_C	-4.33	-3.37	-3.05	-3.99		DC1	1	1.09342	0.580997	0.126159		0.277775	-0.379954	2	2	-0.379954
V$AP1FJ_Q2	-1.96	-1.89	-2.15	-1.61		DC1	1	1.09342	0.580997	0.126159		-0.681677	-0.379537	2	0	-0.681677
V$SREBP2_Q6	-2.52	-2.15	-1.43	-2.39		DC1	1	1.09342	0.580997	0.126159		0.171564	-0.378617	2	2	-0.378617
V$PR_01	-5.64	-6.12	-5.15	-5.61		DC1	1	1.09342	0.580997	0.126159		-0.343862	-0.377461	2	2	-0.377461
V$E2F_Q2	-2	-1.51	2.68	-1.69		DC1	1	1.09342	0.580997	0.126159		0.0712398	-0.375876	2	2	-0.375876
V$GR_01	-3.88	-4.92	-3.42	-5.4		DC1	1	1.09342	0.580997	0.126159		0.478163	0.374789	2	0.472217	0.49544
V$KID3_01	-1.97	-3.29	-2.78	-2.6		DC1	1	1.09342	0.580997	0.126159		-0.204578	0.37237	2	2	0.37237
V$SOX9_Q4	-0.427	-0.717	2.94	-0.306		DC1	1	1.09342	0.580997	0.126159		-0.0140332	-0.371601	2	2	-0.371601
V$PR_02	-4.87	-6.06	-4.83	-5.99		DC1	1	1.09342	0.580997	0.126159		0.27757	0.370428	2	1.0002	0.430487
V$CMYC_01	-6.83	-4.87	-6.23	-7.68		DC1	1	1.09342	0.580997	0.126159		0.839521	0.369369	2	0	0.839521
V$HOXA7_03	-2.16	-1.5	-2.38	-2.24		DC1	1	1.09342	0.580997	0.126159		0.56705	0.368046	2	0	0.56705
V$TAL1BETAITF2_01	-6.75	-6.18	-4.48	-6.56		DC1	1	1.09342	0.580997	0.126159		0.148712	-0.365512	2	2	-0.365512
V$GATA4_Q3	-3.07	-1.17	0.361	-2.48		DC1	1	1.09342	0.580997	0.126159		0.25588	-0.365394	2	2	-0.365394
V$SP1_02	3.59	-2.32	5.37	-3.75		DC1	1	1.09342	0.580997	0.126159		0.413642	0.365146	2	0.812952	0.45843
V$FOXM1_01	-1.01	0.805	4.36	-0.457		DC1	1	1.09342	0.580997	0.126159		0.186663	-0.363474	2	2	-0.363474
V$BSX_01	-1.56	-1.04	-2.22	-1.57		DC1	1	1.09342	0.580997	0.126159		0.274032	0.363269	2	2	0.363269
V$DR1_Q3	-4.4	-0.745	0.952	-3.25		DC1	1	1.09342	0.580997	0.126159		0.289293	-0.35913	2	2	-0.35913
V$P63_01	-6.47	-11.7	-9.69	-8.88		DC1	1	1.09342	0.580997	0.126159		-0.22324	0.35822	2	2	0.35822
V$ROAZ_01	-7.59	-6.14	-6.49	-6.99		DC1	1	1.09342	0.580997	0.126159		0.275282	-0.357153	2	2	-0.357153
V$MYCMAX_01	-8.2	-3.44	-7.52	-9.55		DC1	1	1.09342	0.580997	0.126159		0.777029	0.355468	2	0	0.777029
V$POU3F2_01	-6.93	-3.24	-5.04	-5.09		DC1	1	1.09342	0.580997	0.126159		0.173344	-0.353784	2	2	-0.353784
V$ER_Q6_02	-3.53	-3.92	-2.78	-3.54		DC1	1	1.09342	0.580997	0.126159		-0.171956	-0.351678	2	2	-0.351678
V$E2_Q6_01	-4.65	-4.73	-4.1	-5.5		DC1	1	1.09342	0.580997	0.126159		0.693908	0.351105	2	0	0.693908
V$HOXA3_01	-2.74	-2.17	-2.42	-2.47		DC1	1	1.09342	0.580997	0.126159		0.205751	-0.350646	2	2	-0.350646
V$HNF4_Q6_02	-2.02	-2.29	-1.83	-2.48		DC1	1	1.09342	0.580997	0.126159		0.511097	0.349465	2	0.161445	0.513202
V$HIC1_03	-3.55	-4.29	-4.32	-2.68		DC1	1	1.09342	0.580997	0.126159		-0.846062	-0.349407	2	0	-0.846062
CEBPDelta_ChIPSEq	-3.65	-2.73	-3.48	-3.01		DC1	1	1.09342	0.580997	0.126159		-0.0743934	-0.348423	2	1.00043	-0.362036
V$PAX4_01	-3.81	-4.06	-3.32	-3.82		DC1	1	1.09342	0.580997	0.126159		-0.162925	-0.347381	2	2	-0.347381
V$SP3_Q3	-1.4	-3.18	-1.84	-2.55		DC1	1	1.09342	0.580997	0.126159		0.0192383	0.346992	2	1.70332	0.347536
V$OLF1_01	-4.23	-2.66	-4.25	-4.52		DC1	1	1.09342	0.580997	0.126159		0.698822	0.346767	2	0	0.698822
V$MRG2_01	-2.5	-1.45	-1.91	-2.01		DC1	1	1.09342	0.580997	0.126159		0.2138	-0.344539	2	2	-0.344539
V$LUN1_01	-6.97	-9.21	-9.16	-4.57		DC1	1	1.09342	0.580997	0.126159		-0.847139	-0.344375	2	0	-0.847139
V$HSF2_02	-7.33	-8.93	-0.499	-7.42		DC1	1	1.09342	0.580997	0.126159		-0.0484883	-0.344251	2	2	-0.344251
V$TAXCREB_02	-5.26	-4.37	-3.97	-5		DC1	1	1.09342	0.580997	0.126159		0.305294	-0.343943	2	2	-0.343943
V$LBP9_01	-1.35	-3.48	-4.34	-1.98		DC1	1	1.09342	0.580997	0.126159		-0.308767	0.343839	2	2	0.343839
V$LEF1TCF1_Q4	-1.14	-1.81	-1.13	-1.72		DC1	1	1.09342	0.580997	0.126159		0.22341	0.343752	2	1.00017	0.396927
V$RBPJK_01	-4.34	-2.91	-4.07	-3.36		DC1	1	1.09342	0.580997	0.126159		-0.063754	-0.343717	2	1.00056	-0.355606
V$HNF4ALPHA_Q6	-4.65	-1.78	-2.32	-3.55		DC1	1	1.09342	0.580997	0.126159		0.303792	-0.342256	2	2	-0.342256
V$RORA_Q4	-4.29	-2.44	-3.5	-3.32		DC1	1	1.09342	0.580997	0.126159		0.135501	-0.339687	2	2	-0.339687
V$CART1_01	-4.99	-4.15	-4.96	-4.31		DC1	1	1.09342	0.580997	0.126159		-0.180415	-0.339638	2	1.00059	-0.383167
V$IPF1_Q4_01	-3.26	-4.39	-3.38	-4.09		DC1	1	1.09342	0.580997	0.126159		0.114378	0.332312	2	1.00043	0.360677
V$HNF6_Q6	-3.7	-2.15	-3.49	-4.05		DC1	1	1.09342	0.580997	0.126159		0.749216	0.330188	2	0	0.749216
V$IK3_01	-5.86	-3.56	-4.28	-4.93		DC1	1	1.09342	0.580997	0.126159		0.286203	-0.3292	2	2	-0.3292
V$HOXA4_01	-1.72	-1.22	-2.39	-1.68		DC1	1	1.09342	0.580997	0.126159		0.212814	0.325828	2	2	0.325828
V$ZEC_01	-5.24	-5.73	-5.86	-4.59		DC1	1	1.09342	0.580997	0.126159		-0.820462	-0.324833	2	0	-0.820462
V$TITF1_Q3	-2.15	-1	-3	-0.271		DC1	1	1.09342	0.580997	0.126159		-0.486831	-0.324309	2	0.14033	-0.488343
V$HMEF2_Q6	-3.79	-3.39	-6.15	-0.427		DC1	1	1.09342	0.580997	0.126159		-0.665753	-0.323397	2	0	-0.665753
V$TBX5_01	-3.19	-5.51	-3.52	-2.7		DC1	1	1.09342	0.580997	0.126159		-0.742921	-0.321043	2	0	-0.742921
V$GAF_Q6	-1.94	-0.845	-2.08	-2.04		DC1	1	1.09342	0.580997	0.126159		0.609523	0.320733	2	0	0.609523
V$T3R_01	-3	-3.15	-1.37	-5.23		DC1	1	1.09342	0.580997	0.126159		0.677754	0.320086	2	0	0.677754
V$TAL1_Q6	-2.59	-1.17	-2.16	-1.78		DC1	1	1.09342	0.580997	0.126159		0.0692813	-0.318618	2	2	-0.318618
V$OCT1_01	-1.93	-4.52	-5.91	-2.56		DC1	1	1.09342	0.580997	0.126159		-0.323369	0.31818	2	0	-0.323369
V$POU3F2_02	-3.9	-4.07	-3.76	-3.91		DC1	1	1.09342	0.580997	0.126159		-0.312639	-0.315663	2	2	-0.315663
V$MAF_Q6	-4.02	-1.94	0.22	-3.61		DC1	1	1.09342	0.580997	0.126159		0.288278	-0.314354	2	2	-0.314354
V$NRSE_B	-3.59	-4.08	-6.2	-0.474		DC1	1	1.09342	0.580997	0.126159		-0.724638	-0.311185	2	0	-0.724638
V$CMYC_02	-6.51	-4.27	-6.01	-7.04		DC1	1	1.09342	0.580997	0.126159		0.764489	0.310092	2	0	0.764489
V$MYCMAX_03	-5.46	-5.35	-5.96	-5.43		DC1	1	1.09342	0.580997	0.126159		0.000711954	0.30937	2	2	0.30937
V$FOXO1_01	-2.25	-4.15	-2.98	-1.61		DC1	1	1.09342	0.580997	0.126159		-0.807477	-0.305474	2	0	-0.807477
V$OTP_01	-1.91	-1.72	-2.4	-1.87		DC1	1	1.09342	0.580997	0.126159		0.0643485	0.305374	2	2	0.305374
V$PAX4_02	-1.71	1.65	-2.99	-1.69		DC1	1	1.09342	0.580997	0.126159		0.463094	0.305338	2	0	0.463094
V$HNF1_01	-4.56	-5.32	-4.86	-4.3		DC1	1	1.09342	0.580997	0.126159		-0.808791	-0.304304	2	0	-0.808791
V$HMBOX1_01	-1.16	-1.58	-2.17	-0.0763		DC1	1	1.09342	0.580997	0.126159		-0.76027	-0.303912	2	0	-0.76027
V$CEBP_Q3	-2.21	0.494	-0.619	-1.1		DC1	1	1.09342	0.580997	0.126159		0.278045	-0.303109	2	2	-0.303109
V$CNOT3_01	-1.35	-3.91	-2.57	-2.52		DC1	1	1.09342	0.580997	0.126159		-0.218452	0.302484	2	2	0.302484
V$VMYB_01	-2.71	-2.76	-3.34	-1.95		DC1	1	1.09342	0.580997	0.126159		-0.696937	-0.302048	2	0	-0.696937
V$IPF1_02	-2.99	-4.02	-2.79	-3.97		DC1	1	1.09342	0.580997	0.126159		0.270345	0.301415	2	0.999992	0.37494
V$OSF2_Q6	0.212	-4.14	-3.66	-1.15		DC1	1	1.09342	0.580997	0.126159		-0.36244	0.297146	2	0	-0.36244
V$GLI3_01	-3.9	-4.82	-5.51	-4.07		DC1	1	1.09342	0.580997	0.126159		-0.326743	0.296738	2	0	-0.326743
V$RFX_Q6	-2.74	-3.21	-2.57	-3.26		DC1	1	1.09342	0.580997	0.126159		0.340671	0.295901	2	0.905015	0.386401
V$HFH4_01	-4.74	-6.33	-6.03	-3.65		DC1	1	1.09342	0.580997	0.126159		-0.828291	-0.29402	2	0	-0.828291
V$IRF7_01	-1.39	4.13	-0.447	-2.33		DC1	1	1.09342	0.580997	0.126159		0.725664	0.291597	2	0	0.725664
V$FXR_Q3	-4.04	-4.06	-1.23	-4.19		DC1	1	1.09342	0.580997	0.126159		0.113867	-0.290957	2	2	-0.290957
V$PPARG_Q6	-3.44	-2.73	-2.5	-3.28		DC1	1	1.09342	0.580997	0.126159		0.365094	-0.290746	2	0	0.365094
V$HNF4_Q6	-1.38	-3.37	-2.27	-2.29		DC1	1	1.09342	0.580997	0.126159		-0.215433	0.290442	2	2	0.290442
V$DELTAEF1_01	-2.88	-4.29	-4.22	-3.29		DC1	1	1.09342	0.580997	0.126159		-0.374042	0.290113	2	0	-0.374042
V$OBOX6_01	-1.94	-1.71	-2.64	-1.87		DC1	1	1.09342	0.580997	0.126159		0.0218731	0.289555	2	2	0.289555
V$P53_01	-11.2	-12.9	-11.1	-11.1		DC1	1	1.09342	0.580997	0.126159		-0.606587	-0.287937	2	0	-0.606587
V$PAX5_02	-4.35	-2.39	-2.56	-5.85		DC1	1	1.09342	0.580997	0.126159		0.820691	0.287452	2	0	0.820691
V$RSRFC4_01	-6.84	-5.12	-6.93	-6.94		DC1	1	1.09342	0.580997	0.126159		0.60789	0.286088	2	0	0.60789
V$IPF1_Q4	-3.34	-4.12	-2.82	-4.43		DC1	1	1.09342	0.580997	0.126159		0.422725	0.286025	2	0.256737	0.427169
V$FOXO1_02	-1.05	-4.66	-4.34	1.62		DC1	1	1.09342	0.580997	0.126159		-0.816999	-0.280623	2	0	-0.816999
V$TFIII_Q6	-0.49	-0.223	1.04	-2.14		DC1	1	1.09342	0.580997	0.126159		0.699257	0.27969	2	0	0.699257
V$ZIC1_01	-3.21	-2.64	-1.98	-3.15		DC1	1	1.09342	0.580997	0.126159		0.314676	-0.278215	2	0	0.314676
V$PAX3_01	-5.6	-6.47	-5.92	-5.37		DC1	1	1.09342	0.580997	0.126159		-0.78131	-0.2775	2	0	-0.78131
V$GTF2IRD1_01	-2.91	-4.3	-2.88	-2.84		DC1	1	1.09342	0.580997	0.126159		-0.610676	-0.274381	2	0	-0.610676
V$PARP_Q3	-0.845	4.49	0.33	-1.72		DC1	1	1.09342	0.580997	0.126159		0.728399	0.273334	2	0	0.728399
V$IK1_01	-3.98	-1.11	-2.44	-2.84		DC1	1	1.09342	0.580997	0.126159		0.290328	-0.272155	2	0	0.290328
V$WHN_B	-3.85	-5.07	-4.61	-4.29		DC1	1	1.09342	0.580997	0.126159		-0.332095	0.269267	2	0	-0.332095
V$STAT1_05	-3.75	-1.9	-3.55	-3.93		DC1	1	1.09342	0.580997	0.126159		0.672443	0.268645	2	0	0.672443
V$E2_Q6	-5.01	-3.74	-4.6	-5.28		DC1	1	1.09342	0.580997	0.126159		0.759083	0.26641	2	0	0.759083
V$XVENT1_01	-2.99	-0.421	-2.65	-3.26		DC1	1	1.09342	0.580997	0.126159		0.68188	0.266325	2	0	0.68188
V$COUP_DR1_Q6	-5.48	-2.45	-1.92	-4.83		DC1	1	1.09342	0.580997	0.126159		0.396498	-0.266053	2	0	0.396498
V$TCF4_Q5	-0.754	0.268	3.66	-0.901		DC1	1	1.09342	0.580997	0.126159		0.244521	-0.264412	2	2	-0.264412
V$TGIF2_01	-2.47	-1.42	-2.03	-2.01		DC1	1	1.09342	0.580997	0.126159		0.234617	-0.26144	2	2	-0.26144
V$CEBP_Q2	-3.43	-1.24	-2.83	-2.31		DC1	1	1.09342	0.580997	0.126159		0.132991	-0.257639	2	2	-0.257639
V$RREB1_01	-0.642	-5.59	-0.244	-4.4		DC1	1	1.09342	0.580997	0.126159		0.13632	0.256392	2	1.00033	0.30807
V$AP1_Q6	-2.69	-0.725	-3.3	-0.814		DC1	1	1.09342	0.580997	0.126159		-0.261882	-0.255257	2	0.999609	-0.336519
V$AP1_C	-3.08	-0.532	-3.51	-0.967		DC1	1	1.09342	0.580997	0.126159		-0.187996	-0.254554	2	1.00023	-0.319072
V$XBP1_01	-6.13	-4.48	-5.21	-5.53		DC1	1	1.09342	0.580997	0.126159		0.327697	-0.249268	2	0	0.327697
V$COREBINDINGFACTOR_Q6	-2.06	-4.13	-3.06	-1.48		DC1	1	1.09342	0.580997	0.126159		-0.781237	-0.246072	2	0	-0.781237
V$FOXD3_01	-1.05	-2.75	-3.38	-1.3		DC1	1	1.09342	0.580997	0.126159		-0.404225	0.244768	2	0	-0.404225
V$IRF3_Q3	-0.71	-3.52	-0.809	-2.54		DC1	1	1.09342	0.580997	0.126159		0.037551	0.24466	2	1.00063	0.273903
V$ZBRK1_01	-3.9	-2.74	-2.88	-4.59		DC1	1	1.09342	0.580997	0.126159		0.797505	0.244368	2	0	0.797505
V$E2F1_02	-1.49	-0.425	-0.355	-2.3		DC1	1	1.09342	0.580997	0.126159		0.787874	0.243676	2	0	0.787874
V$AREB6_04	0.185	-0.0981	0.631	0.0909		DC1	1	1.09342	0.580997	0.126159		-0.0704872	-0.240916	2	2	-0.240916
V$SREBP_Q6	-2.47	-3.11	-1.62	-2.66		DC1	1	1.09342	0.580997	0.126159		-0.10509	-0.240543	2	2	-0.240543
V$FOXP3_01	0.916	-1.03	-2.58	0.788		DC1	1	1.09342	0.580997	0.126159		-0.376398	0.23923	2	0	-0.376398
V$AREB6_03	-4.02	-2.68	-3.41	-4.35		DC1	1	1.09342	0.580997	0.126159		0.770454	0.238876	2	0	0.770454
V$NFKAPPAB50_01	-4.28	-3.74	-2.67	-5.69		DC1	1	1.09342	0.580997	0.126159		0.702249	0.238139	2	0	0.702249
V$AML1_Q6	-0.138	-3.71	-3.07	-1.07		DC1	1	1.09342	0.580997	0.126159		-0.41504	0.237034	2	0	-0.41504
V$CHX10_01	-4.76	-4.39	-4.16	-5.22		DC1	1	1.09342	0.580997	0.126159		0.74836	0.233636	2	0	0.74836
V$STAT1_03	0.819	3.79	3.05	-0.535		DC1	1	1.09342	0.580997	0.126159		0.792958	0.233091	2	0	0.792958
V$HOXA13_03	-2.02	0.139	-1.95	-2.03		DC1	1	1.09342	0.580997	0.126159		0.59131	0.232547	2	0	0.59131
V$OCT1_05	-3.37	-2.36	-3.48	-3.32		DC1	1	1.09342	0.580997	0.126159		0.51041	0.232417	2	0	0.51041
V$PBX1_04	-2.06	-0.619	-2.2	-1.99		DC1	1	1.09342	0.580997	0.126159		0.514547	0.230359	2	0	0.514547
V$CLOX_01	-7.68	-6.06	-7.57	-6.71		DC1	1	1.09342	0.580997	0.126159		0.0163942	-0.224722	2	1.00088	-0.244315
V$RFX1_02	-3.64	-3.66	-4.05	-3.25		DC1	1	1.09342	0.580997	0.126159		-0.628435	-0.224197	2	0	-0.628435
V$ELK1_04	1.35	-1.27	-4.73	1.49		DC1	1	1.09342	0.580997	0.126159		-0.355651	0.223577	2	0	-0.355651
V$HNF4_DR1_Q3	-3.71	-0.998	0.785	-3.56		DC1	1	1.09342	0.580997	0.126159		0.402565	-0.222016	2	0	0.402565
V$IK2_01	-2.44	-0.544	1.37	-2.46		DC1	1	1.09342	0.580997	0.126159		0.378293	-0.220228	2	0	0.378293
V$HB9_01	-2.31	-1.9	-2.42	-2.26		DC1	1	1.09342	0.580997	0.126159		0.405139	0.218922	2	0	0.405139
V$AIRE_02	-12.2	-9.9	-13.6	-9.61		DC1	1	1.09342	0.580997	0.126159		-0.321117	-0.218904	2	0.46692	-0.332458
V$IRX4_01	-2	-1.26	-2.42	-1.85		DC1	1	1.09342	0.580997	0.126159		0.267767	0.217828	2	0	0.267767
V$OTX_Q1	-0.889	-2.89	-3.03	-1.23		DC1	1	1.09342	0.580997	0.126159		-0.444645	0.217321	2	0	-0.444645
V$P53_02	-3.95	-4.21	-0.186	-4.57		DC1	1	1.09342	0.580997	0.126159		0.171342	-0.213913	2	2	-0.213913
V$STAT3_03	-3.96	-3.77	-2.2	-4.18		DC1	1	1.09342	0.580997	0.126159		0.245228	-0.213583	2	0	0.245228
V$MYOD_Q6_01	-3.86	-3.06	-4.29	-3.02		DC1	1	1.09342	0.580997	0.126159		-0.29234	-0.213455	2	0.670947	-0.313844
V$HOXC13_01	-1.91	0.335	-1.77	-1.88		DC1	1	1.09342	0.580997	0.126159		0.585057	0.212741	2	0	0.585057
V$NKX61_01	-4.41	-3.51	-2.04	-4.54		DC1	1	1.09342	0.580997	0.126159		0.351772	-0.209916	2	0	0.351772
V$HELIOSA_01	-3.22	-1.06	-1.63	-2.67		DC1	1	1.09342	0.580997	0.126159		0.429191	-0.208935	2	0	0.429191
V$FOXO4_02	-0.25	-2.91	-3.75	2.02		DC1	1	1.09342	0.580997	0.126159		-0.750362	-0.206861	2	0	-0.750362
V$MYB_Q5_01	-3.13	-2.4	-2.72	-2.9		DC1	1	1.09342	0.580997	0.126159		0.378423	-0.206531	2	0	0.378423
V$TAXCREB_01	-5.25	-6.08	-5.21	-5.79		DC1	1	1.09342	0.580997	0.126159		0.040942	0.205909	2	1.0005	0.245056
V$AR_02	-7.46	-6.9	-5.23	-7.68		DC1	1	1.09342	0.580997	0.126159		0.310864	-0.204612	2	0	0.310864
V$GR_Q6	-2.51	-3.57	-3.54	-2.69		DC1	1	1.09342	0.580997	0.126159		-0.462893	0.197527	2	0	-0.462893
V$NFMUE1_Q6	-1.93	-3.38	-0.446	-2.43		DC1	1	1.09342	0.580997	0.126159		-0.10691	-0.19722	2	2	-0.19722
V$CMYB_01	-5.19	-3.1	-4.68	-4.24		DC1	1	1.09342	0.580997	0.126159		0.193286	-0.197046	2	2	-0.197046
V$EVI1_03	-7.27	-5.66	-5.89	-6.95		DC1	1	1.09342	0.580997	0.126159		0.460536	-0.194066	2	0	0.460536
V$OG2_01	-3.47	-3.96	-3.28	-3.9		DC1	1	1.09342	0.580997	0.126159		0.208316	0.192147	2	0.99998	0.27433
V$SMAD_Q6_01	-2.21	-1.28	0.404	-2.44		DC1	1	1.09342	0.580997	0.126159		0.363725	-0.188262	2	0	0.363725
V$AML1_Q4	-0.0274	-3.98	-2.9	-0.95		DC1	1	1.09342	0.580997	0.126159		-0.448471	0.187841	2	0	-0.448471
V$HNF3_Q6	-2.31	-0.204	-3.2	-1.85		DC1	1	1.09342	0.580997	0.126159		0.287074	0.186895	2	0	0.287074
V$AP1_Q6_01	-2	-0.157	-2.9	-0.261		DC1	1	1.09342	0.580997	0.126159		-0.240234	-0.186857	2	0.968035	-0.277116
V$SOX4_01	-1.06	0.789	-0.405	-1.22		DC1	1	1.09342	0.580997	0.126159		0.695152	0.183975	2	0	0.695152
V$STAT5A_02	-3.1	-2.74	-4.98	-2.66		DC1	1	1.09342	0.580997	0.126159		-0.156098	0.182801	2	2	0.182801
V$P300_01	-1.29	-2.93	-2.53	-0.737		DC1	1	1.09342	0.580997	0.126159		-0.758705	-0.180501	2	0	-0.758705
V$FOXO4_01	-1.5	-3.67	-3.92	-0.205		DC1	1	1.09342	0.580997	0.126159		-0.745252	-0.177884	2	0	-0.745252
V$SPZ1_01	-2.64	-3.59	0.92	-3.56		DC1	1	1.09342	0.580997	0.126159		0.13368	-0.176988	2	2	-0.176988
V$IRX2_01	-2.47	-1.69	-2.65	-1.9		DC1	1	1.09342	0.580997	0.126159		-0.111835	-0.176938	2	1.00005	-0.240012
V$USF_02	-4.46	-4.34	-3.77	-4.99		DC1	1	1.09342	0.580997	0.126159		0.620326	0.176655	2	0	0.620326
V$AP2ALPHA_02	-4.22	-2.98	-1.66	-4.38		DC1	1	1.09342	0.580997	0.126159		0.414467	-0.175633	2	0	0.414467
V$PXRRXR_01	-1.8	-0.891	-1.15	-2.07		DC1	1	1.09342	0.580997	0.126159		0.753715	0.174981	2	0	0.753715
V$LXR_DR4_Q3	-5.88	-4.33	-5.63	-5.84		DC1	1	1.09342	0.580997	0.126159		0.59713	0.174848	2	0	0.59713
V$PPARG_03	-5.04	-1.86	-3.96	-3.85		DC1	1	1.09342	0.580997	0.126159		0.297192	-0.170936	2	0	0.297192
V$TBX5_Q5	-3.45	-5.03	-4.42	-3.1		DC1	1	1.09342	0.580997	0.126159		-0.743301	-0.170873	2	0	-0.743301
V$ELK1_03	1.51	-1.48	-4.69	1.94		DC1	1	1.09342	0.580997	0.126159		-0.418326	0.170586	2	0	-0.418326
V$LMO2COM_01	-3.38	-2.7	-3.98	-2.56		DC1	1	1.09342	0.580997	0.126159		-0.325037	-0.170303	2	0.019465	-0.325056
V$SIX3_01	-2.38	-2.49	-2.21	-2.57		DC1	1	1.09342	0.580997	0.126159		0.412495	0.169342	2	0	0.412495
V$CHCH_01	-2.66	-0.891	-1.39	-2.28		DC1	1	1.09342	0.580997	0.126159		0.465111	-0.169254	2	0	0.465111
V$CTF1_01	-4.95	-5.03	-4.23	-5.12		DC1	1	1.09342	0.580997	0.126159		0.202769	-0.169048	2	0	0.202769
V$CDXA_02	-2.88	-1.63	-2.77	-2.25		DC1	1	1.09342	0.580997	0.126159		0.116805	-0.165243	2	1.00053	-0.17154
V$E47_02	-6.15	-5.02	-5.71	-6.23		DC1	1	1.09342	0.580997	0.126159		0.686848	0.16175	2	0	0.686848
V$ZIC2_01	-2.79	-2.69	-1.41	-3.07		DC1	1	1.09342	0.580997	0.126159		0.284726	-0.160338	2	0	0.284726
V$CDPCR3HD_01	-5.11	-3.23	-4.63	-4.35		DC1	1	1.09342	0.580997	0.126159		0.251367	-0.160045	2	0	0.251367
V$SRY_02	0.277	-0.764	-0.14	0.352		DC1	1	1.09342	0.580997	0.126159		-0.687692	-0.158586	2	0	-0.687692
V$EBF_Q6	-2.61	-0.346	-2.26	-2.49		DC1	1	1.09342	0.580997	0.126159		0.574635	0.158165	2	0	0.574635
V$YY1_02	1.34	-3.5	-0.399	-0.354		DC1	1	1.09342	0.580997	0.126159		-0.3264	0.158051	2	0	-0.3264
V$ELK1_01	-1.2	-0.464	-0.601	-1.08		DC1	1	1.09342	0.580997	0.126159		0.494067	-0.153832	2	0	0.494067
V$NKX32_02	-1.83	-1.84	-2.45	-1.35		DC1	1	1.09342	0.580997	0.126159		-0.56024	-0.153475	2	0	-0.56024
V$VDR_Q3	-3.62	-2.54	-0.622	-4.02		DC1	1	1.09342	0.580997	0.126159		0.399565	-0.150424	2	0	0.399565
V$CETS1P54_03	-1.33	-1.97	-3.37	-1.02		DC1	1	1.09342	0.580997	0.126159		-0.387153	0.147074	2	0	-0.387153
V$ZIC3_01	-3.13	-2.5	-1.78	-3.27		DC1	1	1.09342	0.580997	0.126159		0.434574	-0.147057	2	0	0.434574
V$PPARA_02	-5.77	-4.83	-4.71	-5.72		DC1	1	1.09342	0.580997	0.126159		0.50505	-0.146388	2	0	0.50505
V$HEN1_02	-5.15	-6.44	-7.59	-4.94		DC1	1	1.09342	0.580997	0.126159		-0.45284	0.144672	2	0	-0.45284
V$AP1_Q2_01	-2.43	-1.98	-2.92	-2.21		DC1	1	1.09342	0.580997	0.126159		0.0219902	0.141401	2	2	0.141401
V$MEIS2_01	-2.47	-1.42	-1.99	-2.17		DC1	1	1.09342	0.580997	0.126159		0.403956	-0.140783	2	0	0.403956
V$ERR2_01	-6.28	-4.61	-6.8	-5.08		DC1	1	1.09342	0.580997	0.126159		-0.102166	-0.140223	2	1.00012	-0.208686
V$CDP_04	-2.35	-1.87	-2.3	-2.13		DC1	1	1.09342	0.580997	0.126159		0.167799	-0.137439	2	0	0.167799
V$TTF1_Q6	-0.632	-2.06	-1.84	-0.819		DC1	1	1.09342	0.580997	0.126159		-0.512123	0.137137	2	0	-0.512123
V$ATF5_01	-3.33	-1.57	-1.07	-3.35		DC1	1	1.09342	0.580997	0.126159		0.505256	-0.13541	2	0	0.505256
V$SOX_Q6	-2.86	-1.52	-2.6	-2.77		DC1	1	1.09342	0.580997	0.126159		0.570897	0.135215	2	0	0.570897
V$GFI1_Q6	-1.64	-0.318	-2.35	-1.18		DC1	1	1.09342	0.580997	0.126159		0.164182	0.130934	2	0	0.164182
V$SP1_01	3.31	-0.847	7.12	-1.3		DC1	1	1.09342	0.580997	0.126159		0.282681	0.130439	2	0	0.282681
V$FRA1_Q5	-2.82	0.278	-3.5	-0.855		DC1	1	1.09342	0.580997	0.126159		-0.0340184	-0.125884	2	1.00036	-0.180978
V$TEF_01	-3.53	-5.39	-4.44	-3.4		DC1	1	1.09342	0.580997	0.126159		-0.684289	-0.125529	2	0	-0.684289
V$SP1SP3_Q4	5.63	-0.522	13.3	-2.5		DC1	1	1.09342	0.580997	0.126159		0.329758	0.125288	2	0	0.329758
V$ZNF515_01	-4.4	-4.16	-1.87	-5.02		DC1	1	1.09342	0.580997	0.126159		0.328413	-0.124946	2	0	0.328413
V$CEBPGAMMA_Q6	-3.09	-0.364	-0.608	-2.84		DC1	1	1.09342	0.580997	0.126159		0.526738	-0.1243	2	0	0.526738
V$NEUROD_01	-2.97	-3.13	-3.41	-2.72		DC1	1	1.09342	0.580997	0.126159		-0.623686	-0.1207	2	0	-0.623686
V$PPARA_Q6	-2.77	-2.48	-1.96	-2.91		DC1	1	1.09342	0.580997	0.126159		0.425514	-0.120441	2	0	0.425514
V$ZID_01	-4.18	-3.03	-5.43	-3.56		DC1	1	1.09342	0.580997	0.126159		-0.00466232	0.120009	2	2	0.120009
V$MEIS1_02	-2.47	-1.39	-2.04	-2.16		DC1	1	1.09342	0.580997	0.126159		0.39768	-0.118554	2	0	0.39768
V$SREBP1_Q5	-2.25	-3.44	-1.32	-2.79		DC1	1	1.09342	0.580997	0.126159		-0.0623586	-0.115897	2	2	-0.115897
V$IRX3_01	-2.41	-1.67	-2.61	-1.93		DC1	1	1.09342	0.580997	0.126159		-0.0475979	-0.115836	2	1.00027	-0.176368
V$FAC1_01	-0.351	-2.18	-2.96	0.801		DC1	1	1.09342	0.580997	0.126159		-0.682756	-0.113315	2	0	-0.682756
V$PAX9_B	-4.13	-2.19	-4.22	-3.14		DC1	1	1.09342	0.580997	0.126159		0.0929841	-0.112657	2	1.00082	-0.138067
V$IPF1_01	-3.03	-5.17	-3.47	-3.82		DC1	1	1.09342	0.580997	0.126159		-0.281779	0.109115	2	0	-0.281779
V$XFD2_01	-0.464	-2.59	-3.32	0.723		DC1	1	1.09342	0.580997	0.126159		-0.684299	-0.107247	2	0	-0.684299
V$IK_Q5	-1.46	-0.069	1.17	-2.72		DC1	1	1.09342	0.580997	0.126159		0.648133	0.104816	2	0	0.648133
V$MZF1_02	-2.28	-3.92	1.21	-3.76		DC1	1	1.09342	0.580997	0.126159		0.146648	-0.104453	2	0	0.146648
V$PAX_Q6	-2.63	-3.13	-1.06	-3.87		DC1	1	1.09342	0.580997	0.126159		0.419281	0.102032	2	0	0.419281
V$AP2_Q3	-2.48	-3.21	-1.52	-2.96		DC1	1	1.09342	0.580997	0.126159		0.0669121	-0.101366	2	2	-0.101366
V$BACH1_01	-3.68	0.534	-6.41	-0.0775		DC1	1	1.09342	0.580997	0.126159		-0.179939	-0.101301	2	0.748687	-0.19645
V$MAZR_01	-1.33	-4.14	2.74	-5.16		DC1	1	1.09342	0.580997	0.126159		0.324418	0.10022	2	0	0.324418
V$E2F6_01	0.847	7.53	2.88	1.28		DC1	1	1.09342	0.580997	0.126159		0.589113	0.0986542	2	0	0.589113
V$POU6F1_03	-2.07	-1.63	-2.34	-1.88		DC1	1	1.09342	0.580997	0.126159		0.0927691	0.0984962	2	2	0.0984962
V$MAF_Q6_01	-2.17	-1.05	-3.26	-0.991		DC1	1	1.09342	0.580997	0.126159		-0.254337	-0.0984734	2	0	-0.254337
V$RNF96_01	0.183	-1.12	-1.09	0.143		DC1	1	1.09342	0.580997	0.126159		-0.550155	0.0976592	2	0	-0.550155
V$ZF5_B	-2.61	-2.11	-1.73	-2.73		DC1	1	1.09342	0.580997	0.126159		0.502714	-0.0960247	2	0	0.502714
V$GATA1_03	-0.992	-3.89	-2.32	-1.67		DC1	1	1.09342	0.580997	0.126159		-0.454984	0.0957298	2	0	-0.454984
V$BEL1_B	-4.47	-6.05	-7.23	-3.24		DC1	1	1.09342	0.580997	0.126159		-0.649628	-0.0952498	2	0	-0.649628
V$E2_01	-4.66	-3.92	-3.13	-4.92		DC1	1	1.09342	0.580997	0.126159		0.485742	-0.0922232	2	0	0.485742
V$AML1_01	-1.01	-4.09	-3.17	-1.4		DC1	1	1.09342	0.580997	0.126159		-0.536575	0.0911586	2	0	-0.536575
V$WT1_Q6	0.107	-1.11	6.17	-2.19		DC1	1	1.09342	0.580997	0.126159		0.254121	-0.0898943	2	0	0.254121
V$STAT4_01	0.579	3.89	3.9	-0.43		DC1	1	1.09342	0.580997	0.126159		0.692685	0.0893185	2	0	0.692685
V$PXRRXR_02	-1.82	-0.93	-0.978	-2.06		DC1	1	1.09342	0.580997	0.126159		0.694167	0.0885525	2	0	0.694167
V$AR_03	-5.83	-4.84	-3.92	-6.69		DC1	1	1.09342	0.580997	0.126159		0.634346	0.0885269	2	0	0.634346
V$MEF2_03	-6.74	-5.97	-7.14	-6.41		DC1	1	1.09342	0.580997	0.126159		0.105628	0.0816454	2	0	0.105628
V$FREAC4_01	-5.13	-5.97	-6.25	-4.73		DC1	1	1.09342	0.580997	0.126159		-0.665505	-0.0788786	2	0	-0.665505
V$LBP1_Q6	-1.46	-0.597	-1.25	-1.19		DC1	1	1.09342	0.580997	0.126159		0.348959	-0.0775983	2	0	0.348959
V$DMRT4_01	-5.23	-2.04	-3.3	-4.76		DC1	1	1.09342	0.580997	0.126159		0.529794	-0.0758807	2	0	0.529794
V$BEN_01	-1.72	-1.07	-0.205	-2.04		DC1	1	1.09342	0.580997	0.126159		0.485232	-0.075373	2	0	0.485232
V$IRXB3_01	-2.22	-1.73	-2.72	-1.91		DC1	1	1.09342	0.580997	0.126159		-0.0523219	0.0715745	2	2	0.0715745
V$SPIB_01	0.0283	-3.55	-3.19	0.781		DC1	1	1.09342	0.580997	0.126159		-0.682969	-0.0715644	2	0	-0.682969
V$BACH2_01	-2.72	1.38	-4.37	-0.0647		DC1	1	1.09342	0.580997	0.126159		-0.0505108	-0.0714929	2	1.00003	-0.141839
V$SOX_01	0.271	1.67	6.12	-1.36		DC1	1	1.09342	0.580997	0.126159		0.430906	-0.0705853	2	0	0.430906
V$TAL1_01	0.202	2.44	1.86	0.387		DC1	1	1.09342	0.580997	0.126159		0.562305	-0.0693145	2	0	0.562305
V$CDPCR1_01	-4.79	-3.75	-4.67	-4.59		DC1	1	1.09342	0.580997	0.126159		0.444305	0.0682752	2	0	0.444305
V$SREBP1_Q6	-2.58	-3.84	-3.18	-2.61		DC1	1	1.09342	0.580997	0.126159		-0.626736	-0.0660479	2	0	-0.626736
V$COUP_01	-3.52	-3.41	-1.08	-4.91		DC1	1	1.09342	0.580997	0.126159		0.489467	0.0645174	2	0	0.489467
V$HSF1_Q6	-2.6	-5.55	-2.07	-3.56		DC1	1	1.09342	0.580997	0.126159		-0.248131	-0.0631023	2	0	-0.248131
V$CRX_02	-2.4	-1.97	-2.15	-2.41		DC1	1	1.09342	0.580997	0.126159		0.650134	0.0614582	2	0	0.650134
V$STAT3STAT3_Q3	-4.18	-1.08	-2.79	-3.58		DC1	1	1.09342	0.580997	0.126159		0.492065	-0.0573423	2	0	0.492065
V$HNF4_01	-4.18	-1.48	-2.83	-3.72		DC1	1	1.09342	0.580997	0.126159		0.513922	-0.0572551	2	0	0.513922
V$MYB_Q6	-3.02	-1.16	-2.47	-2.79		DC1	1	1.09342	0.580997	0.126159		0.540033	0.0571659	2	0	0.540033
V$IRF1_01	-0.0914	-4.36	-4.19	0.818		DC1	1	1.09342	0.580997	0.126159		-0.669857	-0.0551457	2	0	-0.669857
V$AP1_Q4_01	-1.76	-0.421	-2.82	-0.648		DC1	1	1.09342	0.580997	0.126159		-0.160135	-0.0550482	2	0.330938	-0.16295
V$CP2_02	-2.69	-2.21	-1.92	-2.96		DC1	1	1.09342	0.580997	0.126159		0.62899	0.0536821	2	0	0.62899
V$POU6F1_02	-2.06	-1.66	-2.39	-1.82		DC1	1	1.09342	0.580997	0.126159		-0.0301922	0.053394	2	2	0.053394
V$TBX5_02	-2.57	-4.12	-3.52	-2.53		DC1	1	1.09342	0.580997	0.126159		-0.648206	-0.0521299	2	0	-0.648206
V$NEUROD_02	-0.748	0.379	-3.09	0.978		DC1	1	1.09342	0.580997	0.126159		-0.320188	-0.0509777	2	0	-0.320188
V$STAT1_01	-7.36	-5.47	-9.03	-5.72		DC1	1	1.09342	0.580997	0.126159		-0.175245	-0.0496924	2	0.0244889	-0.175261
V$TBX22_01	-6.61	-6.53	-7.53	-6.23		DC1	1	1.09342	0.580997	0.126159		-0.337518	0.048635	2	0	-0.337518
V$NKX21_01	-1.62	-1.44	-2.08	-1.3		DC1	1	1.09342	0.580997	0.126159		-0.341151	-0.0474384	2	0	-0.341151
V$STAT1STAT1_Q3	-3.94	2.05	-2.73	-2.17		DC1	1	1.09342	0.580997	0.126159		0.359709	-0.0463983	2	0	0.359709
V$NKX26_01	-1.43	-1.66	-2.37	-0.997		DC1	1	1.09342	0.580997	0.126159		-0.531512	-0.0439002	2	0	-0.531512
V$TFIIA_Q6	-1.7	-2.12	-3.15	-1.06		DC1	1	1.09342	0.580997	0.126159		-0.542638	-0.0417714	2	0	-0.542638
V$AR_Q6	-2.48	1.76	-0.453	-2.23		DC1	1	1.09342	0.580997	0.126159		0.602108	0.0394222	2	0	0.602108
ATF3_ChIPSeq	-2.01	1.28	-4.01	-0.228		DC1	1	1.09342	0.580997	0.126159		0.0163052	0.0389239	2	2	0.0389239
V$PBX_Q3	-3.68	-3.16	-3.82	-3.47		DC1	1	1.09342	0.580997	0.126159		0.160475	0.0357451	2	0	0.160475
V$DR3_Q4	-5.13	-4.55	-3.85	-5.61		DC1	1	1.09342	0.580997	0.126159		0.580405	0.0354657	2	0	0.580405
V$HOMEZ_01	-1.02	-0.784	-2.33	-0.412		DC1	1	1.09342	0.580997	0.126159		-0.318953	0.0353584	2	0	-0.318953
V$NANOG_02	-0.147	-1.22	-1.49	0.203		DC1	1	1.09342	0.580997	0.126159		-0.640028	-0.0350302	2	0	-0.640028
V$SOX5_01	-3.74	-3	-3.96	-3.35		DC1	1	1.09342	0.580997	0.126159		0.0506754	-0.0341043	2	1.00005	-0.0876978
V$MRF2_01	-3.69	-2.52	-3.31	-3.43		DC1	1	1.09342	0.580997	0.126159		0.453954	-0.0336593	2	0	0.453954
V$ATATA_B	-3.36	-2.67	-4.36	-2.59		DC1	1	1.09342	0.580997	0.126159		-0.244735	-0.0317391	2	0	-0.244735
V$PADS_C	-1.79	-3.94	-3.27	-1.72		DC1	1	1.09342	0.580997	0.126159		-0.641732	-0.0308569	2	0	-0.641732
V$TRF1_01	-8.86	-9.21	-10.8	-7.97		DC1	1	1.09342	0.580997	0.126159		-0.5008	-0.0303515	2	0	-0.5008
V$NKX24_01	-1.39	-1.04	-2.07	-0.997		DC1	1	1.09342	0.580997	0.126159		-0.219588	0.0297324	2	0	-0.219588
V$FOXP3_Q4	-3.7	-3.81	-4.1	-3.53		DC1	1	1.09342	0.580997	0.126159		-0.528375	-0.0295399	2	0	-0.528375
V$CREB_Q3	-1.5	-2.81	-2.62	-1.47		DC1	1	1.09342	0.580997	0.126159		-0.605841	0.0282422	2	0	-0.605841
V$SOX10_Q6	-0.97	-1.75	0.26	-1.88		DC1	1	1.09342	0.580997	0.126159		0.253469	0.0274103	2	0	0.253469
V$TGIF_02	-2.35	-1.28	-1.92	-2.23		DC1	1	1.09342	0.580997	0.126159		0.559643	0.0266911	2	0	0.559643
V$HIF1_Q3	-5.18	-4.49	-5.21	-4.96		DC1	1	1.09342	0.580997	0.126159		0.283839	0.0257812	2	0	0.283839
V$LYF1_01	-0.831	2.33	3.65	-1.69		DC1	1	1.09342	0.580997	0.126159		0.583417	-0.0254077	2	0	0.583417
V$NKX32_01	-2.12	-3.42	-2.83	-2.18		DC1	1	1.09342	0.580997	0.126159		-0.608582	-0.0242818	2	0	-0.608582
V$LMAF_Q2	-2.95	0.112	-2.12	-2.4		DC1	1	1.09342	0.580997	0.126159		0.486604	0.0220055	2	0	0.486604
V$IRX5_01	-2.13	-1.44	-2.51	-1.75		DC1	1	1.09342	0.580997	0.126159		0.0133761	0.0211673	2	2	0.0211673
V$MECP2_01	-3.2	-0.679	-2.3	-2.84		DC1	1	1.09342	0.580997	0.126159		0.530522	0.0192095	2	0	0.530522
V$CDX_Q5	-1.06	-4.25	-4.33	-0.497		DC1	1	1.09342	0.580997	0.126159		-0.639836	-0.0172921	2	0	-0.639836
V$RBPJK_Q4	-2.74	-1.03	-2.3	-2.41		DC1	1	1.09342	0.580997	0.126159		0.471893	0.0163997	2	0	0.471893
V$POU5F1_01	-2.74	-0.103	-1.9	-2.3		DC1	1	1.09342	0.580997	0.126159		0.504994	0.0143824	2	0	0.504994
V$IRX3_02	-2.36	-1.7	-2.63	-2.03		DC1	1	1.09342	0.580997	0.126159		0.0622332	0.0142769	2	0	0.0622332
V$SIX2_01	-2.51	-2.56	-2.3	-2.63		DC1	1	1.09342	0.580997	0.126159		0.350562	0.0131556	2	0	0.350562
V$TCF11_01	-2.64	-2.27	-1.77	-2.94		DC1	1	1.09342	0.580997	0.126159		0.555266	0.0119892	2	0	0.555266
V$FXR_Q2	-3.09	-1.99	-2.36	-3.08		DC1	1	1.09342	0.580997	0.126159		0.620862	0.0102305	2	0	0.620862
V$PIT1_Q6	-3.9	-2.43	-3.36	-3.68		DC1	1	1.09342	0.580997	0.126159		0.525526	0.009789	2	0	0.525526
V$OCT1_07	-2.32	-5.52	-6.96	-1.15		DC1	1	1.09342	0.580997	0.126159		-0.607081	-0.00912049	2	0	-0.607081
V$CDX2_Q5_01	-3.32	-0.896	-2.35	-2.99		DC1	1	1.09342	0.580997	0.126159		0.539654	0.0082759	2	0	0.539654
V$PITX3_01	-2.4	-2	-2.09	-2.41		DC1	1	1.09342	0.580997	0.126159		0.622683	-0.00249603	2	0	0.622683
V$GR_Q6_01	-2.73	-0.763	-0.467	-3.14		DC1	1	1.09342	0.580997	0.126159		0.62241	0.00225506	2	0	0.62241
V$MOVOB_01	-1.68	-2.69	1.08	-3.31		DC1	1	1.09342	0.580997	0.126159		0.297779	0.000748069	2	0	0.297779
V$HOXA3_02	-2.2	-1.87	-1.47	-1.28		DC2	1	0.909243	0.295316	0.144433		-0.914822	-0.998522	1.71603	1.59444	-0.999196
V$AREB6_03	-4.79	-4.24	-3.54	-3.25		DC2	1	0.909243	0.295316	0.144433		-0.908844	-0.998486	1.71603	1.64787	-0.998704
V$OBOX5_01	-2.05	-1.74	-1.31	-1.15		DC2	1	0.909243	0.295316	0.144433		-0.90698	-0.997499	1.71603	1.66716	-0.997612
V$MYF_01	0.677	-1	-3.35	-4.12		DC2	1	0.909243	0.295316	0.144433		0.900033	0.997388	1.71603	1.72043	0.997389
V$HOXC12_01	-1.79	-1.43	-1	-0.76		DC2	1	0.909243	0.295316	0.144433		-0.924923	-0.997349	1.71603	1.50123	-0.999348
V$PMX2A_01	-1.74	-1.53	-1.25	-1.12		DC2	1	0.909243	0.295316	0.144433		-0.918846	-0.997238	1.71603	1.56611	-0.998246
V$HOXB8_01	-1.7	-1.29	-0.712	-0.54		DC2	1	0.909243	0.295316	0.144433		-0.894981	-0.997158	1.71603	1.75708	-0.997242
V$HOXA13_02	-1.5	-1.21	-1.01	-0.885		DC2	1	0.909243	0.295316	0.144433		-0.88822	-0.996866	1.71603	1.70848	-0.996869
V$GLI3_Q5_01	-0.234	-1.94	-3.11	-3.94		DC2	1	0.909243	0.295316	0.144433		0.897625	0.996603	1.71603	1.63568	0.996903
V$USF_01	-3.06	-4.21	-4.99	-5.67		DC2	1	0.909243	0.295316	0.144433		0.91338	0.994901	1.71603	1.49723	0.996966
V$NFKB_C	-3.31	-4.35	-5.03	-5.34		DC2	1	0.909243	0.295316	0.144433		0.859804	0.994055	1.71603	1.88283	0.995536
V$GLI3_01	-4.18	-4.49	-4.97	-5.06		DC2	1	0.909243	0.295316	0.144433		0.877576	0.994003	1.71603	1.87305	0.995308
V$PSX1_01	-1.97	-1.58	-1.02	-0.934		DC2	1	0.909243	0.295316	0.144433		-0.866515	-0.993929	1.71603	1.9379	-0.996633
V$EN2_01	-1.99	-1.47	-1.11	-0.772		DC2	1	0.909243	0.295316	0.144433		-0.921519	-0.993836	1.71603	1.42363	-0.997378
V$VAX1_01	-1.95	-1.59	-1.16	-1.11		DC2	1	0.909243	0.295316	0.144433		-0.84795	-0.993378	1.71603	2	-0.999064
V$HOXD3_01	-1.99	-1.42	-1.08	-0.882		DC2	1	0.909243	0.295316	0.144433		-0.86722	-0.993221	1.71603	1.8165	-0.993738
V$DLX5_01	-2.06	-1.83	-1.46	-1.41		DC2	1	0.909243	0.295316	0.144433		-0.867332	-0.991716	1.71603	1.93378	-0.994309
V$OTX1_01	-2.28	-1.8	-1.38	-0.983		DC2	1	0.909243	0.295316	0.144433		-0.94203	-0.991641	1.71603	1.25573	-0.999678
V$HOXD12_01	-1.61	-1.4	-1.01	-0.839		DC2	1	0.909243	0.295316	0.144433		-0.92971	-0.99009	1.71603	1.46502	-0.992748
V$OBOX5_02	-2.13	-1.63	-1.38	-1.12		DC2	1	0.909243	0.295316	0.144433		-0.895524	-0.989526	1.71603	1.56171	-0.990583
V$LHX9_01	-1.65	-1.42	-1	-0.798		DC2	1	0.909243	0.295316	0.144433		-0.934999	-0.989501	1.71603	1.41107	-0.993312
V$VAX2_01	-1.93	-1.64	-1.15	-1.1		DC2	1	0.909243	0.295316	0.144433		-0.86119	-0.989492	1.71603	1.96767	-0.993015
V$GSH2_01	-2.06	-1.67	-1.31	-1.28		DC2	1	0.909243	0.295316	0.144433		-0.822959	-0.989351	1.71603	2	-0.99862
V$HOXA2_01	-2.05	-1.79	-1.38	-1.35		DC2	1	0.909243	0.295316	0.144433		-0.851153	-0.989126	1.71603	2	-0.994474
V$SMAD3_Q6	-1.32	-2.36	-2.89	-3.23		DC2	1	0.909243	0.295316	0.144433		0.856343	0.988695	1.71603	1.84522	0.98956
V$KID3_01	-2.42	-2.62	-2.72	-2.84		DC2	1	0.909243	0.295316	0.144433		0.908626	0.988094	1.71603	1.44421	0.991171
V$ARX_01	-2.04	-1.41	-1.11	-0.744		DC2	1	0.909243	0.295316	0.144433		-0.904488	-0.987266	1.71603	1.46632	-0.989891
V$DLX1_01	-2.19	-1.8	-1.27	-1.26		DC2	1	0.909243	0.295316	0.144433		-0.83021	-0.987233	1.71603	2	-0.996243
V$SMAD_Q6	-0.116	-1.1	-1.56	-2.11		DC2	1	0.909243	0.295316	0.144433		0.900414	0.987205	1.71603	1.49717	0.989255
V$MOX1_01	-1.91	-1.66	-1.16	-1.1		DC2	1	0.909243	0.295316	0.144433		-0.871194	-0.986766	1.71603	1.9044	-0.988664
V$OCT1_08	-1.29	-1.1	-0.679	-0.604		DC2	1	0.909243	0.295316	0.144433		-0.887739	-0.986013	1.71603	1.7938	-0.986317
V$STAT6_01	-1.26	-0.551	0.762	0.826		DC2	1	0.909243	0.295316	0.144433		-0.850245	-0.984864	1.71603	2	-0.990239
V$PITX3_01	-2.62	-2.08	-1.81	-1.42		DC2	1	0.909243	0.295316	0.144433		-0.925446	-0.984292	1.71603	1.26471	-0.991996
V$NCX_02	-1.3	-0.992	-0.263	-0.142		DC2	1	0.909243	0.295316	0.144433		-0.886471	-0.983917	1.71603	1.79692	-0.984245
V$NKX11_01	-2.05	-1.77	-1.42	-1.1		DC2	1	0.909243	0.295316	0.144433		-0.961438	-0.983868	1.71603	1.04324	-0.999204
V$PAX8_B	-3.24	-2.73	-2.5	-2.35		DC2	1	0.909243	0.295316	0.144433		-0.842589	-0.983826	1.71603	1.89541	-0.985533
V$IRX3_01	-1.98	-1.77	-1.24	-1.08		DC2	1	0.909243	0.295316	0.144433		-0.915903	-0.983279	1.71603	1.56793	-0.984249
V$LHX61_01	-2.03	-1.5	-1.23	-0.827		DC2	1	0.909243	0.295316	0.144433		-0.930316	-0.983272	1.71603	1.21259	-0.9926
V$OBOX6_01	-2.16	-2.03	-1.7	-1.6		DC2	1	0.909243	0.295316	0.144433		-0.916227	-0.983097	1.71603	1.56448	-0.984111
V$HMX1_02	-1.93	-1.59	-0.724	-0.568		DC2	1	0.909243	0.295316	0.144433		-0.891216	-0.982169	1.71603	1.75793	-0.982255
V$OCT4_01	-0.608	1.38	3.06	5.15		DC2	1	0.909243	0.295316	0.144433		-0.959439	-0.98174	1.71603	1.00023	-0.99955
V$OCT2_01	-0.522	0.113	0.387	0.824		DC2	1	0.909243	0.295316	0.144433		-0.918118	-0.981599	1.71603	1.28975	-0.988541
V$BCL6_Q3	-2.89	-1.93	0.614	1.07		DC2	1	0.909243	0.295316	0.144433		-0.891728	-0.980994	1.71603	1.75036	-0.981052
V$GFI1_01	-3.91	-4.39	-5.06	-5.02		DC2	1	0.909243	0.295316	0.144433		0.808636	0.980504	1.71603	2	0.993127
V$FREAC4_01	-4.4	-3.32	-0.66	0.634		DC2	1	0.909243	0.295316	0.144433		-0.943722	-0.980042	1.71603	1.28569	-0.987091
V$ETS_Q6	3.18	1.99	1.04	1.05		DC2	1	0.909243	0.295316	0.144433		0.789641	0.979514	1.71603	2	0.993543
V$PAX6_02	-1.59	-1.4	-0.966	-0.718		DC2	1	0.909243	0.295316	0.144433		-0.952186	-0.979273	1.71603	1.1839	-0.989505
V$HNF4_DR1_Q3	-4.36	-2.44	-1.78	-0.759		DC2	1	0.909243	0.295316	0.144433		-0.886853	-0.978844	1.71603	1.51053	-0.980648
V$BSX_01	-1.65	-1.51	-1.18	-0.995		DC2	1	0.909243	0.295316	0.144433		-0.951667	-0.978666	1.71603	1.18745	-0.988773
V$VMYB_01	-3.78	-3.57	-3.03	-2.76		DC2	1	0.909243	0.295316	0.144433		-0.946253	-0.978146	1.71603	1.24839	-0.986298
V$E2F1_Q3_01	-4.47	-3.08	-2.62	-1.94		DC2	1	0.909243	0.295316	0.144433		-0.877088	-0.977931	1.71603	1.57785	-0.978776
V$HOMEZ_01	-1.42	-1.18	-1	-0.741		DC2	1	0.909243	0.295316	0.144433		-0.961153	-0.977721	1.71603	0.985148	-0.998573
V$IRX3_02	-1.91	-1.73	-1.18	-1.02		DC2	1	0.909243	0.295316	0.144433		-0.917065	-0.977507	1.71603	1.53408	-0.978937
V$HNF4_Q6_02	-2.67	-1.79	-1.38	-1.23		DC2	1	0.909243	0.295316	0.144433		-0.808125	-0.977408	1.71603	2	-0.984768
V$NKX23_01	-1.64	-1.38	-1.14	-0.832		DC2	1	0.909243	0.295316	0.144433		-0.966995	-0.977333	1.71603	0.928373	-0.999763
V$IPF1_06	-1.88	-1.67	-1.25	-1.27		DC2	1	0.909243	0.295316	0.144433		-0.823291	-0.975601	1.71603	2	-0.985526
V$PREP1_01	-1.29	-1.18	-0.871	-0.848		DC2	1	0.909243	0.295316	0.144433		-0.866085	-0.975395	1.71603	1.90772	-0.977342
V$CART1_03	-1.71	-1.54	-0.963	-0.783		DC2	1	0.909243	0.295316	0.144433		-0.922167	-0.974092	1.71603	1.47213	-0.97657
V$EMX2_01	-2.08	-1.9	-1.44	-1.16		DC2	1	0.909243	0.295316	0.144433		-0.958271	-0.97377	1.71603	0.894223	-0.988037
V$EVX1_01	-1.97	-1.74	-1.38	-1.03		DC2	1	0.909243	0.295316	0.144433		-0.973961	-0.972839	1.71603	0.812795	-0.998249
V$RFX1_01	-1.07	-3.79	-4.59	-5.64		DC2	1	0.909243	0.295316	0.144433		0.848533	0.97278	1.71603	1.74616	0.972824
V$RXRLXRB_01	-10	-7.67	-6.14	-6.16		DC2	1	0.909243	0.295316	0.144433		-0.773417	-0.972741	1.71603	2	-0.988138
V$ESX1_01	-1.69	-1.4	-1.11	-0.727		DC2	1	0.909243	0.295316	0.144433		-0.973043	-0.972699	1.71603	0.849345	-0.999881
V$DTYPEPA_B	-4.28	-3.55	-2.85	-2.94		DC2	1	0.909243	0.295316	0.144433		-0.769934	-0.972397	1.71603	2	-0.990253
V$HIC1_02	-3.15	-2.09	-1.56	-1.47		DC2	1	0.909243	0.295316	0.144433		-0.78414	-0.972081	1.71603	2	-0.983884
V$PAX4_05	-1.81	-1.22	-0.953	-0.405		DC2	1	0.909243	0.295316	0.144433		-0.945388	-0.971989	1.71603	1.0002	-0.991369
V$NCX_01	-3.19	-2.41	-1.86	-1.89		DC2	1	0.909243	0.295316	0.144433		-0.769389	-0.971967	1.71603	2	-0.988414
V$BRACH_01	-9.58	-11	-12.1	-12		DC2	1	0.909243	0.295316	0.144433		0.767115	0.971657	1.71603	2	0.988976
V$OCTAMER_01	-1.72	-0.7	-0.326	0.517		DC2	1	0.909243	0.295316	0.144433		-0.931838	-0.971203	1.71603	1.04094	-0.986428
V$IRX5_01	-1.68	-1.56	-1.09	-0.952		DC2	1	0.909243	0.295316	0.144433		-0.920095	-0.969926	1.71603	1.46994	-0.972436
V$STAT5B_01	-4.52	-0.346	3.13	2.67		DC2	1	0.909243	0.295316	0.144433		-0.760639	-0.969368	1.71603	2	-0.988009
V$LBX2_01	-1.71	-1.03	-0.811	-0.275		DC2	1	0.909243	0.295316	0.144433		-0.924911	-0.969306	1.71603	1.07783	-0.983131
V$HNF3_Q6_01	-3.61	-0.878	4.78	4.19		DC2	1	0.909243	0.295316	0.144433		-0.80458	-0.968595	1.71603	2	-0.981493
V$HOXB5_01	-2.01	-1.71	-1.29	-1.36		DC2	1	0.909243	0.295316	0.144433		-0.773567	-0.968276	1.71603	2	-0.986339
V$HOXB6_01	-1.8	-1.62	-1.15	-0.815		DC2	1	0.909243	0.295316	0.144433		-0.967973	-0.967716	1.71603	0.785284	-0.990288
V$CART1_02	-1.79	-1.56	-1.1	-0.689		DC2	1	0.909243	0.295316	0.144433		-0.975746	-0.967579	1.71603	0.747327	-0.995849
V$OBOX1_01	-1.91	-1.66	-1.51	-1.22		DC2	1	0.909243	0.295316	0.144433		-0.964714	-0.967278	1.71603	0.903384	-0.995396
V$EN1_01	-2.79	-2.19	-2.04	-1.82		DC2	1	0.909243	0.295316	0.144433		-0.83689	-0.966679	1.71603	1.77712	-0.966861
V$AIRE_01	-4.8	-4.11	-3.37	-3.51		DC2	1	0.909243	0.295316	0.144433		-0.75642	-0.966212	1.71603	2	-0.986398
V$PAX8_01	-2.67	-2.27	-2.1	-1.7		DC2	1	0.909243	0.295316	0.144433		-0.950293	-0.966208	1.71603	0.999354	-0.990115
V$HOX13_02	-1.89	-1.7	-1.22	-1.26		DC2	1	0.909243	0.295316	0.144433		-0.814573	-0.965367	1.71603	2	-0.97613
V$HNF3_Q6	-3.21	-0.329	1.46	4.96		DC2	1	0.909243	0.295316	0.144433		-0.967864	-0.965176	1.71603	0.864438	-0.995664
V$AMEF2_Q6	-3.45	-2.96	-1.81	-1.93		DC2	1	0.909243	0.295316	0.144433		-0.806191	-0.965066	1.71603	2	-0.977392
V$ZID_01	-5	-4.06	-3.75	-2.91		DC2	1	0.909243	0.295316	0.144433		-0.936889	-0.964742	1.71603	1.00045	-0.984909
V$OTX2_01	-2.26	-1.82	-1.5	-0.917		DC2	1	0.909243	0.295316	0.144433		-0.973729	-0.963784	1.71603	0.803204	-0.997361
V$RAX_01	-2.18	-1.5	-1.32	-0.767		DC2	1	0.909243	0.295316	0.144433		-0.924049	-0.962683	1.71603	1.00071	-0.979332
V$LHX5_01	-1.42	-1.19	-0.454	-0.483		DC2	1	0.909243	0.295316	0.144433		-0.831776	-0.962681	1.71603	2	-0.969795
V$NFKB_Q6	-1.81	-2.28	-3.26	-4.19		DC2	1	0.909243	0.295316	0.144433		0.979703	0.962669	1.71603	0.682214	0.996143
V$NKX61_01	-4.66	-3.45	-2.49	-2.67		DC2	1	0.909243	0.295316	0.144433		-0.74206	-0.962052	1.71603	2	-0.983133
V$ALX4_02	-1.61	-1.45	-1.04	-0.697		DC2	1	0.909243	0.295316	0.144433		-0.976511	-0.961342	1.71603	0.682324	-0.992904
V$PNR_01	-6.82	-6.59	-5.68	-5.68		DC2	1	0.909243	0.295316	0.144433		-0.845859	-0.959648	1.71603	1.98402	-0.96356
V$DOBOX5_01	-2.34	-1.87	-1.55	-0.908		DC2	1	0.909243	0.295316	0.144433		-0.975075	-0.95941	1.71603	0.766415	-0.996345
V$MAX_01	-5.32	-5.91	-6.27	-7.04		DC2	1	0.909243	0.295316	0.144433		0.971906	0.959396	1.71603	0.79571	0.994995
V$AREB6_02	-4.37	-2.79	-2.51	-1.77		DC2	1	0.909243	0.295316	0.144433		-0.852947	-0.959265	1.71603	1.58319	-0.960033
V$MRG2_01	-0.924	-0.863	-0.615	-0.466		DC2	1	0.909243	0.295316	0.144433		-0.962457	-0.958807	1.71603	0.737132	-0.981679
V$DLX2_01	-1.68	-1.6	-1.18	-0.997		DC2	1	0.909243	0.295316	0.144433		-0.944443	-0.958578	1.71603	1.14705	-0.969821
V$DBX2_01	-1.51	-1.35	-0.749	-0.769		DC2	1	0.909243	0.295316	0.144433		-0.834417	-0.958152	1.71603	2	-0.964228
V$TCF11_01	-3.33	-2.43	-0.123	-0.437		DC2	1	0.909243	0.295316	0.144433		-0.794813	-0.9581	1.71603	2	-0.971947
V$DLX7_01	-1.9	-1.65	-1.03	-1.12		DC2	1	0.909243	0.295316	0.144433		-0.791064	-0.957866	1.71603	2	-0.972392
V$NKX52_01	-1.65	-1.52	-0.719	-0.479		DC2	1	0.909243	0.295316	0.144433		-0.922961	-0.957476	1.71603	1.37049	-0.962113
V$OCT1_B	-5.83	-3.67	-2.6	-2.66		DC2	1	0.909243	0.295316	0.144433		-0.74002	-0.956371	1.71603	2	-0.974714
V$NKX12_01	-1.79	-1.16	-1.01	-0.45		DC2	1	0.909243	0.295316	0.144433		-0.930614	-0.956046	1.71603	1.00027	-0.978213
V$TEF_01	-3.91	-2.76	-1.89	-2.09		DC2	1	0.909243	0.295316	0.144433		-0.727107	-0.955741	1.71603	2	-0.978661
V$ETS2_B	-1.34	-1.55	-2.44	-2.42		DC2	1	0.909243	0.295316	0.144433		0.838291	0.955415	1.71603	2	0.960373
V$HOXD8_01	-1.87	-1.64	-0.945	-1.03		DC2	1	0.909243	0.295316	0.144433		-0.800798	-0.954572	1.71603	2	-0.966935
V$IRX2_01	-1.82	-1.75	-1.25	-1.09		DC2	1	0.909243	0.295316	0.144433		-0.926787	-0.953795	1.71603	1.30765	-0.960042
V$BRN4_01	-1.72	-1.59	-0.89	-0.863		DC2	1	0.909243	0.295316	0.144433		-0.858497	-0.953595	1.71603	1.87922	-0.954952
V$UNCX4.1_01	-1.76	-1.69	-1.17	-1.01		DC2	1	0.909243	0.295316	0.144433		-0.924576	-0.953068	1.71603	1.32556	-0.958827
V$OCT1_02	-5.5	-3.03	-2.53	-1.87		DC2	1	0.909243	0.295316	0.144433		-0.796186	-0.953008	1.71603	1.95702	-0.956101
V$DLX3_01	-1.91	-1.73	-1.14	-1.21		DC2	1	0.909243	0.295316	0.144433		-0.802307	-0.952316	1.71603	2	-0.964148
V$DMRT4_01	-2.43	0.369	0.861	1.73		DC2	1	0.909243	0.295316	0.144433		-0.805735	-0.951859	1.71603	1.87871	-0.953205
V$GABP_B	-3.17	-2.18	-2.01	-1.19		DC2	1	0.909243	0.295316	0.144433		-0.918067	-0.951161	1.71603	1.00052	-0.97113
V$STAT4_01	-1.22	0.694	0.931	2.29		DC2	1	0.909243	0.295316	0.144433		-0.895639	-0.949026	1.71603	1.09742	-0.961866
V$FOXP1_01	-10.9	-11.1	-13	-13.6		DC2	1	0.909243	0.295316	0.144433		0.925965	0.948042	1.71603	1.27636	0.955126
V$POU2F3_01	-0.746	0.136	0.235	0.835		DC2	1	0.909243	0.295316	0.144433		-0.888968	-0.948013	1.71603	1.14868	-0.959078
V$TST1_02	-1.78	-1.66	-0.952	-0.957		DC2	1	0.909243	0.295316	0.144433		-0.84315	-0.947154	1.71603	1.9556	-0.950189
V$HIF1_Q5	-4.92	-4.66	-3.36	-2.44		DC2	1	0.909243	0.295316	0.144433		-0.972382	-0.946927	1.71603	0.572848	-0.983457
V$IRX4_01	-1.56	-1.49	-0.796	-0.545		DC2	1	0.909243	0.295316	0.144433		-0.933816	-0.946557	1.71603	1.17938	-0.956593
V$IK_Q5	0.179	-0.424	-2.74	-2.46		DC2	1	0.909243	0.295316	0.144433		0.801122	0.946556	1.71603	2	0.957979
V$SOX9_B1	3.97	2.1	-1.29	-0.371		DC2	1	0.909243	0.295316	0.144433		0.736783	0.946138	1.71603	2	0.969271
V$HOXB4_01	-1.53	-1.48	-0.943	-0.799		DC2	1	0.909243	0.295316	0.144433		-0.916755	-0.946123	1.71603	1.35798	-0.951012
V$FXR_Q3	-4.83	-4.68	-3.55	-3.49		DC2	1	0.909243	0.295316	0.144433		-0.86247	-0.946029	1.71603	1.81865	-0.946543
V$LHX3_02	-1.47	-1.29	-0.499	-0.58		DC2	1	0.909243	0.295316	0.144433		-0.808182	-0.944713	1.71603	2	-0.954514
V$HOXC9_01	-2	-1.68	-0.813	-0.994		DC2	1	0.909243	0.295316	0.144433		-0.76447	-0.944385	1.71603	2	-0.962577
V$ALX3_01	-1.74	-1.57	-1.14	-0.659		DC2	1	0.909243	0.295316	0.144433		-0.989525	-0.944293	1.71603	0.464542	-0.996664
V$RBPJK_Q4	-3.64	-2.23	-2.02	-1.63		DC2	1	0.909243	0.295316	0.144433		-0.787421	-0.943705	1.71603	1.94466	-0.946442
V$FOXO3_01	-3.06	-2.26	-1.66	-0.294		DC2	1	0.909243	0.295316	0.144433		-0.985394	-0.943606	1.71603	0.567471	-0.996387
V$STAT5A_01	-3.69	-0.452	3.6	2.27		DC2	1	0.909243	0.295316	0.144433		-0.709584	-0.943444	1.71603	2	-0.970347
V$IRF_Q6_01	-3.59	-0.00575	0.335	1.86		DC2	1	0.909243	0.295316	0.144433		-0.8258	-0.943316	1.71603	1.6505	-0.943506
V$CDC5_01	-1.91	-2.88	-2.97	-3.37		DC2	1	0.909243	0.295316	0.144433		0.82126	0.9422	1.71603	1.67653	0.94227
V$HOXA3_01	-2.62	-2.09	-1.79	-1.87		DC2	1	0.909243	0.295316	0.144433		-0.701035	-0.942032	1.71603	2	-0.966683
V$DMRT2_01	-5.67	-2.83	-2.36	-1.72		DC2	1	0.909243	0.295316	0.144433		-0.771474	-0.941503	1.71603	2	-0.947194
V$PIT1_01	-1.64	-1.57	-0.942	-0.925		DC2	1	0.909243	0.295316	0.144433		-0.853488	-0.940079	1.71603	1.85585	-0.941048
V$MEIS1AHOXA9_01	-6.52	-5.63	-2.25	-2.81		DC2	1	0.909243	0.295316	0.144433		-0.782092	-0.939763	1.71603	2	-0.954135
V$PROP1_02	-1.51	-1.45	-0.756	-0.698		DC2	1	0.909243	0.295316	0.144433		-0.870713	-0.939448	1.71603	1.72484	-0.939452
V$P50RELAP65_Q5_01	-0.565	-2.51	-3.54	-3.26		DC2	1	0.909243	0.295316	0.144433		0.695966	0.938837	1.71603	2	0.963691
V$CDX1_01	-1.72	-1.61	-0.55	-0.522		DC2	1	0.909243	0.295316	0.144433		-0.853023	-0.938545	1.71603	1.85218	-0.939461
V$STAF_02	2.84	1.79	-2.79	-2.1		DC2	1	0.909243	0.295316	0.144433		0.787862	0.937472	1.71603	2	0.950449
V$HMX3_02	-1.5	-1.46	-0.63	-0.458		DC2	1	0.909243	0.295316	0.144433		-0.902541	-0.936744	1.71603	1.43409	-0.939866
V$E2F1_Q3	-3.05	-2.41	-2.04	-2.16		DC2	1	0.909243	0.295316	0.144433		-0.686899	-0.935799	1.71603	2	-0.962436
V$HNF3ALPHA_Q6	-1.21	-0.348	0.613	2.5		DC2	1	0.909243	0.295316	0.144433		-0.993457	-0.935446	1.71603	0.418316	-0.999177
V$PITX2_01	-2.09	-1.63	-1.4	-0.668		DC2	1	0.909243	0.295316	0.144433		-0.979331	-0.93531	1.71603	0.571943	-0.990446
V$CDX2_01	-1.81	-1.67	-0.504	-0.548		DC2	1	0.909243	0.295316	0.144433		-0.830627	-0.935092	1.71603	1.98881	-0.939053
V$EFC_Q6	1.25	-1.23	-1.32	-2.59		DC2	1	0.909243	0.295316	0.144433		0.838144	0.933827	1.71603	1.45583	0.936507
V$DR1_Q3	-3.91	-1.66	-0.792	-0.952		DC2	1	0.909243	0.295316	0.144433		-0.69469	-0.93248	1.71603	2	-0.955145
V$HFH3_01	-3.67	-1.71	-0.957	-1.1		DC2	1	0.909243	0.295316	0.144433		-0.693328	-0.931786	1.71603	2	-0.954598
V$HOXB3_01	-1.63	-1.62	-1.12	-0.987		DC2	1	0.909243	0.295316	0.144433		-0.914518	-0.931494	1.71603	1.27575	-0.938471
V$HNF6_Q6	-3.65	-3.64	-3.07	-2.9		DC2	1	0.909243	0.295316	0.144433		-0.920861	-0.931014	1.71603	1.20281	-0.940148
V$MTF1_01	-11.8	-10.1	-8.91	-9.38		DC2	1	0.909243	0.295316	0.144433		-0.673181	-0.93071	1.71603	2	-0.960266
V$COREBINDINGFACTOR_Q6	-3.72	-3.19	-3.1	-2.45		DC2	1	0.909243	0.295316	0.144433		-0.952046	-0.927544	1.71603	0.761235	-0.972496
V$HOXA1_01	-2.17	-1.98	-1.29	-1.46		DC2	1	0.909243	0.295316	0.144433		-0.744512	-0.925465	1.71603	2	-0.945399
V$MEIS1_02	-1.01	-0.931	-0.558	-0.633		DC2	1	0.909243	0.295316	0.144433		-0.763936	-0.925266	1.71603	2	-0.941463
V$P53_01	-12.8	-9.73	-7.76	-8.61		DC2	1	0.909243	0.295316	0.144433		-0.659433	-0.92341	1.71603	2	-0.954158
V$NKX63_01	-1.59	-1.55	-0.816	-0.831		DC2	1	0.909243	0.295316	0.144433		-0.833901	-0.923278	1.71603	1.91651	-0.925304
V$EVI1_04	-3.44	-0.928	3.05	1.48		DC2	1	0.909243	0.295316	0.144433		-0.680214	-0.923261	1.71603	2	-0.95392
V$HIF1_Q3	-5.58	-5.22	-3.55	-1.67		DC2	1	0.909243	0.295316	0.144433		-0.99196	-0.922507	1.71603	0.245255	-0.99381
V$VSX1_01	-1.49	-1.5	-1.02	-0.881		DC2	1	0.909243	0.295316	0.144433		-0.91749	-0.92225	1.71603	1.1687	-0.932367
V$LMO2COM_01	-3.52	-3.47	-2.59	-2.62		DC2	1	0.909243	0.295316	0.144433		-0.828778	-0.922137	1.71603	1.94641	-0.924856
V$SAP1A_01	-4.37	-3.26	-3.23	-2.85		DC2	1	0.909243	0.295316	0.144433		-0.779784	-0.921025	1.71603	1.81654	-0.921505
V$VDRRXR_01	-5.09	-5.07	-4.61	-4.62		DC2	1	0.909243	0.295316	0.144433		-0.832686	-0.920534	1.71603	1.91236	-0.922467
V$AP2_Q3	-3.6	-3.63	-2.27	-1.7		DC2	1	0.909243	0.295316	0.144433		-0.939612	-0.920484	1.71603	0.552488	-0.949496
V$SPIB_01	2.28	2.15	-5.21	-5.46		DC2	1	0.909243	0.295316	0.144433		0.851307	0.92031	1.71603	1.77508	0.920472
V$NFY_Q6_01	13.8	0.826	-2.09	-2.36		DC2	1	0.909243	0.295316	0.144433		0.693322	0.919535	1.71603	2	0.938416
V$NFMUE1_Q6	-4.42	-3.27	-2.71	-2.94		DC2	1	0.909243	0.295316	0.144433		-0.657143	-0.919114	1.71603	2	-0.948299
V$GR_Q6_01	-2.43	-2.05	-1.27	-1.56		DC2	1	0.909243	0.295316	0.144433		-0.688139	-0.91893	1.71603	2	-0.948166
V$STAT5A_02	-4.9	-4.79	-0.503	-0.5		DC2	1	0.909243	0.295316	0.144433		-0.839922	-0.918833	1.71603	1.85273	-0.919737
V$HFH1_01	-5.16	-2.77	-1.8	2.38		DC2	1	0.909243	0.295316	0.144433		-0.979932	-0.918334	1.71603	0.441475	-0.986266
V$CBF_02	-4.11	-3.73	-3.58	-2.92		DC2	1	0.909243	0.295316	0.144433		-0.97937	-0.918107	1.71603	0.445277	-0.985819
V$DR3_Q4	-3.15	-3.12	-4.89	-5.09		DC2	1	0.909243	0.295316	0.144433		0.874384	0.917811	1.71603	1.56998	0.918693
V$STAT5A_04	1.13	1.13	3.46	3.58		DC2	1	0.909243	0.295316	0.144433		-0.856071	-0.917493	1.71603	1.7224	-0.917494
V$YY1_Q6	-3.8	-2.11	-1.26	-1.63		DC2	1	0.909243	0.295316	0.144433		-0.651807	-0.91693	1.71603	2	-0.946998
V$HOXA10_01	-1.27	-1.22	-0.181	-0.249		DC2	1	0.909243	0.295316	0.144433		-0.815478	-0.915781	1.71603	2	-0.920243
V$HOXC8_01	-2	-1.77	-0.998	-1.23		DC2	1	0.909243	0.295316	0.144433		-0.717648	-0.915767	1.71603	2	-0.939613
V$OCT1_Q6	-4.22	-2.51	-2.58	-1.66		DC2	1	0.909243	0.295316	0.144433		-0.826972	-0.91539	1.71603	1.3657	-0.919935
V$POU3F2_02	-4.84	-4.85	-4.26	-4.22		DC2	1	0.909243	0.295316	0.144433		-0.860227	-0.914493	1.71603	1.67127	-0.91458
V$MINI19_B	-3.6	-3.21	-2.5	-2.79		DC2	1	0.909243	0.295316	0.144433		-0.671276	-0.914339	1.71603	2	-0.945906
V$RBPJK_01	-4.47	-3.93	-3.85	-3.08		DC2	1	0.909243	0.295316	0.144433		-0.959606	-0.911805	1.71603	0.582313	-0.970937
V$PBX1_04	-0.992	-0.996	-0.717	-0.709		DC2	1	0.909243	0.295316	0.144433		-0.847009	-0.91152	1.71603	1.7611	-0.911613
V$OTX3_01	-2.14	-1.34	-1.39	-0.798		DC2	1	0.909243	0.295316	0.144433		-0.87015	-0.911405	1.71603	1.00047	-0.931409
V$MSX1_02	-1.65	-1.65	-0.993	-0.999		DC2	1	0.909243	0.295316	0.144433		-0.834203	-0.911094	1.71603	1.85598	-0.912035
V$HBP1_Q2	-1.25	-0.841	-0.107	-0.418		DC2	1	0.909243	0.295316	0.144433		-0.663634	-0.910803	1.71603	2	-0.943318
V$FOX_Q2	-4.8	-2.32	0.862	-0.649		DC2	1	0.909243	0.295316	0.144433		-0.644633	-0.910131	1.71603	2	-0.945093
V$RFX_Q6	-1.62	-1.83	-1.99	-2.49		DC2	1	0.909243	0.295316	0.144433		0.992827	0.909552	1.71603	0.232535	0.994484
V$GBX1_01	-1.82	-1.7	-1.47	-1.03		DC2	1	0.909243	0.295316	0.144433		-0.999566	-0.909121	1.71603	0.120347	-0.999997
V$NURR1_Q3	-2.21	-2.32	0.759	0.923		DC2	1	0.909243	0.295316	0.144433		-0.853764	-0.908072	1.71603	1.68697	-0.908109
V$MEF2_01	-4.95	-4.79	-2.99	-3.29		DC2	1	0.909243	0.295316	0.144433		-0.772605	-0.907657	1.71603	2	-0.919857
V$OCTAMER_02	-1.46	-1.5	-0.959	-0.719		DC2	1	0.909243	0.295316	0.144433		-0.940348	-0.907403	1.71603	0.429698	-0.946083
V$HOXA7_02	-1.5	-1.53	-0.747	-0.705		DC2	1	0.909243	0.295316	0.144433		-0.853658	-0.907378	1.71603	1.68373	-0.907424
V$IRXB3_01	-1.66	-1.7	-1.17	-1.05		DC2	1	0.909243	0.295316	0.144433		-0.900173	-0.907157	1.71603	1.2364	-0.915062
V$PAX7_01	-0.966	-0.925	-0.596	-0.213		DC2	1	0.909243	0.295316	0.144433		-0.992278	-0.906783	1.71603	0.0943066	-0.992538
V$OCT_Q6	-3.91	-1.69	-1.84	-0.71		DC2	1	0.909243	0.295316	0.144433		-0.810827	-0.906404	1.71603	1.4208	-0.909693
V$CLOCKBMAL_Q6	-3.07	-3.25	-3.37	-3.79		DC2	1	0.909243	0.295316	0.144433		0.991176	0.905878	1.71603	0.22147	0.992672
V$NFY_01	25.7	1.32	-0.0924	-4.38		DC2	1	0.909243	0.295316	0.144433		0.715472	0.905819	1.71603	2	0.915498
V$LMX1B_01	-1.01	-1.02	-0.0377	-0.0665		DC2	1	0.909243	0.295316	0.144433		-0.825327	-0.905704	1.71603	1.89357	-0.907243
V$STAT1_05	-3.14	1.08	7.79	4.68		DC2	1	0.909243	0.295316	0.144433		-0.645656	-0.904976	1.71603	2	-0.939781
V$HOXA6_01	-2.07	-1.93	-1.21	-1.41		DC2	1	0.909243	0.295316	0.144433		-0.723071	-0.90413	1.71603	2	-0.925626
V$NKX29_01	-1.45	-0.951	-0.943	-0.321		DC2	1	0.909243	0.295316	0.144433		-0.939739	-0.903817	1.71603	0.697264	-0.956299
V$KROX_Q6	-2.04	-1.93	3.69	3.09		DC2	1	0.909243	0.295316	0.144433		-0.794748	-0.901634	1.71603	2	-0.908423
V$P53_02	-4.02	-1.53	-1.72	-0.54		DC2	1	0.909243	0.295316	0.144433		-0.79651	-0.901456	1.71603	1.50062	-0.903272
V$MZF1_01	-2.56	-1.71	-1.74	-1.46		DC2	1	0.909243	0.295316	0.144433		-0.753983	-0.90035	1.71603	1.84482	-0.901133
V$NKX3A_02	-1.31	-1.19	-1.03	-0.633		DC2	1	0.909243	0.295316	0.144433		-0.998552	-0.900281	1.71603	0.0726161	-0.998706
V$DBX1_01	-0.73	-0.8	-0.134	0.12		DC2	1	0.909243	0.295316	0.144433		-0.928663	-0.900186	1.71603	0.447822	-0.934853
V$EGR2_01	-5.86	-5.65	-1.52	-2.18		DC2	1	0.909243	0.295316	0.144433		-0.7724	-0.899589	1.71603	2	-0.910716
V$CEBP_01	-2.19	-2.35	-0.803	-0.438		DC2	1	0.909243	0.295316	0.144433		-0.899961	-0.899378	1.71603	0.652722	-0.913644
V$CDP_04	-2.37	-1.61	-1.51	-1.48		DC2	1	0.909243	0.295316	0.144433		-0.669689	-0.898093	1.71603	2	-0.916942
V$MINI20_B	-3.72	-2.58	-2.7	-2.05		DC2	1	0.909243	0.295316	0.144433		-0.818518	-0.897613	1.71603	1.25271	-0.904972
V$TGIF_01	-3	-2.39	-2.46	-1.99		DC2	1	0.909243	0.295316	0.144433		-0.864607	-0.897325	1.71603	1.00039	-0.921384
V$BRCA_01	-1.08	-1.58	-1.68	-1.66		DC2	1	0.909243	0.295316	0.144433		0.650223	0.897273	1.71603	2	0.920936
V$FOXD3_01	-2.89	-2.54	2.69	1.69		DC2	1	0.909243	0.295316	0.144433		-0.757987	-0.89681	1.71603	2	-0.910484
V$STAT1_03	-0.749	-0.295	1.54	0.914		DC2	1	0.909243	0.295316	0.144433		-0.69143	-0.896261	1.71603	2	-0.922741
V$LMX1_01	-0.941	-0.984	-0.0401	-0.063		DC2	1	0.909243	0.295316	0.144433		-0.823666	-0.896093	1.71603	1.85681	-0.89703
V$OCT4_02	-1.85	-2.02	3.3	2.99		DC2	1	0.909243	0.295316	0.144433		-0.810892	-0.895086	1.71603	1.94423	-0.897672
V$AP2ALPHA_02	-5.88	-4.81	-4.34	-4.61		DC2	1	0.909243	0.295316	0.144433		-0.613036	-0.894626	1.71603	2	-0.928311
V$E2_Q6_01	-4.73	-4.44	-4.42	-4.39		DC2	1	0.909243	0.295316	0.144433		-0.680869	-0.893606	1.71603	2	-0.908475
V$LXR_Q3	-5.02	-5.34	-5.43	-6.07		DC2	1	0.909243	0.295316	0.144433		0.978176	0.891845	1.71603	0.243135	0.979968
V$RNF96_01	-3.87	-3.81	-2.58	-2.82		DC2	1	0.909243	0.295316	0.144433		-0.75388	-0.89104	1.71603	2	-0.904743
V$LH2_01	-1.66	-1.56	-1.28	-0.735		DC2	1	0.909243	0.295316	0.144433		-0.999798	-0.890436	1.71603	0	-0.999798
V$HP1SITEFACTOR_Q6	-3.65	-3.73	-3.16	-2.95		DC2	1	0.909243	0.295316	0.144433		-0.923364	-0.890103	1.71603	0.393729	-0.928034
V$PPARG_03	-5.94	-4.53	-1.31	-2.77		DC2	1	0.909243	0.295316	0.144433		-0.640618	-0.889933	1.71603	2	-0.924575
V$LIM1_01	-1.08	-1.15	-0.336	-0.324		DC2	1	0.909243	0.295316	0.144433		-0.834282	-0.888531	1.71603	1.73124	-0.888541
V$STAT5A_03	-0.899	-0.796	1.52	1.03		DC2	1	0.909243	0.295316	0.144433		-0.744408	-0.88576	1.71603	2	-0.900641
V$FOXP3_Q4	-1.22	-1.54	-2.6	-2.17		DC2	1	0.909243	0.295316	0.144433		0.657761	0.885556	1.71603	2	0.916898
V$HOXA7_03	-1.82	-1.82	-1.13	-1.24		DC2	1	0.909243	0.295316	0.144433		-0.766636	-0.885275	1.71603	2	-0.895543
V$HOXB7_01	-1.91	-1.88	-1.17	-1.32		DC2	1	0.909243	0.295316	0.144433		-0.744295	-0.885208	1.71603	2	-0.900034
V$BCL6_01	-1.56	-1.6	-0.327	1.06		DC2	1	0.909243	0.295316	0.144433		-0.986395	-0.884246	1.71603	0	-0.986395
V$P53_03	-2.67	-1.23	-0.789	2.37		DC2	1	0.909243	0.295316	0.144433		-0.980397	-0.883767	1.71603	0.148155	-0.981043
V$STAT3_03	-1.91	-1.42	2.17	1.07		DC2	1	0.909243	0.295316	0.144433		-0.700739	-0.883292	1.71603	2	-0.906445
V$BARX2_01	-1.75	-1.83	-1.21	-1.15		DC2	1	0.909243	0.295316	0.144433		-0.858055	-0.883044	1.71603	1.48229	-0.885119
V$PAX2_02	4.18	1.63	-0.0564	1.05		DC2	1	0.909243	0.295316	0.144433		0.583351	0.882378	1.71603	2	0.922065
V$HOXC5_01	-1.61	-1.7	-1.08	-0.983		DC2	1	0.909243	0.295316	0.144433		-0.874476	-0.882284	1.71603	1.30797	-0.888055
V$DMRT7_01	-3.45	-0.282	-0.801	1.38		DC2	1	0.909243	0.295316	0.144433		-0.833598	-0.882155	1.71603	1.00005	-0.900846
V$CIZ_01	-3.82	-3.67	-0.441	-1.18		DC2	1	0.909243	0.295316	0.144433		-0.734969	-0.881789	1.71603	2	-0.898016
V$FOXJ2_01	-5.79	-1.67	-1.37	-1.15		DC2	1	0.909243	0.295316	0.144433		-0.653082	-0.881784	1.71603	2	-0.900401
V$ACAAT_B	0.745	-0.745	-2.11	-1.25		DC2	1	0.909243	0.295316	0.144433		0.582215	0.880622	1.71603	2	0.921898
V$FREAC3_01	-4.61	-5.31	-0.047	0.347		DC2	1	0.909243	0.295316	0.144433		-0.850062	-0.879503	1.71603	1.53299	-0.880804
V$HOXC10_01	-1.56	-1.71	-0.785	-0.607		DC2	1	0.909243	0.295316	0.144433		-0.882343	-0.878668	1.71603	0.600871	-0.893508
V$CDP_03	-1.81	-1.2	-1.27	-1.04		DC2	1	0.909243	0.295316	0.144433		-0.744492	-0.877463	1.71603	1.72707	-0.877468
V$HOXD1_01	-1.78	-1.88	-1.34	-1.09		DC2	1	0.909243	0.295316	0.144433		-0.933634	-0.87572	1.71603	0.179909	-0.934551
V$PBX1_02	-5.99	-5.09	-3.93	-4.62		DC2	1	0.909243	0.295316	0.144433		-0.584043	-0.875696	1.71603	2	-0.917422
V$PPARA_01	-6.57	-4.92	-5.05	-2.68		DC2	1	0.909243	0.295316	0.144433		-0.939019	-0.875427	1.71603	0.483253	-0.946397
V$E2F_Q2	-2.61	-2.59	-2.35	-1.97		DC2	1	0.909243	0.295316	0.144433		-0.995682	-0.874812	1.71603	0	-0.995682
V$E2_Q6	-4.71	-4.35	-3.88	-4.16		DC2	1	0.909243	0.295316	0.144433		-0.582931	-0.874719	1.71603	2	-0.916569
V$POU5F1_01	-2.46	-0.675	-0.906	1.36		DC2	1	0.909243	0.295316	0.144433		-0.922727	-0.874375	1.71603	0.62135	-0.935302
V$NFY_Q6	14.1	0.193	-1.39	-1.03		DC2	1	0.909243	0.295316	0.144433		0.6219	0.872838	1.71603	2	0.89695
V$HOXA4_01	-1.64	-1.69	-1.02	-1.09		DC2	1	0.909243	0.295316	0.144433		-0.783673	-0.872692	1.71603	2	-0.87751
V$HTF_01	-5.91	-6.03	-1.57	-2.36		DC2	1	0.909243	0.295316	0.144433		-0.753343	-0.872496	1.71603	2	-0.883643
V$HSF1_Q6	4.66	-3.61	-4.69	-4.31		DC2	1	0.909243	0.295316	0.144433		0.616665	0.872449	1.71603	2	0.897817
V$HOXD11_01	-1.3	-1.41	-0.846	-0.666		DC2	1	0.909243	0.295316	0.144433		-0.907899	-0.872097	1.71603	0.34102	-0.911282
V$SHOX2_01	-1.33	-1.38	-1.02	-0.69		DC2	1	0.909243	0.295316	0.144433		-0.975005	-0.870876	1.71603	0	-0.975005
V$CRX_02	-2.46	-1.81	-1.94	-1.35		DC2	1	0.909243	0.295316	0.144433		-0.869043	-0.870429	1.71603	0.999466	-0.907629
V$GCM_Q2	-4.29	-3.96	-3.19	-1.25		DC2	1	0.909243	0.295316	0.144433		-0.998193	-0.87003	1.71603	0	-0.998193
V$AML1_01	-4.27	-3.85	-3.58	-2.27		DC2	1	0.909243	0.295316	0.144433		-0.989954	-0.869755	1.71603	0	-0.989954
V$P53_DECAMER_Q2	-2.88	-0.602	-0.615	-0.351		DC2	1	0.909243	0.295316	0.144433		-0.654765	-0.868355	1.71603	2	-0.883102
V$PU1_Q6	6.16	-0.79	-0.909	-1.45		DC2	1	0.909243	0.295316	0.144433		0.642169	0.866975	1.71603	2	0.884434
V$CETS168_Q6	2.91	2.93	-1.58	-0.557		DC2	1	0.909243	0.295316	0.144433		0.728664	0.866664	1.71603	2	0.882015
V$NGFIC_01	-6.15	-6.41	-2.65	-3.18		DC2	1	0.909243	0.295316	0.144433		-0.765964	-0.866615	1.71603	2	-0.874251
V$TFIIA_Q6	-3.08	-2.96	-2.62	-1.79		DC2	1	0.909243	0.295316	0.144433		-0.997793	-0.865638	1.71603	0	-0.997793
V$DMRT1_01	-7.02	-6.44	-6.55	-5.88		DC2	1	0.909243	0.295316	0.144433		-0.903114	-0.865475	1.71603	0.723162	-0.920389
V$NKX61_03	-1.75	-1.84	-0.892	-0.993		DC2	1	0.909243	0.295316	0.144433		-0.779293	-0.864901	1.71603	2	-0.869453
V$BRN3C_01	-1.9	-1.74	-0.892	-1.23		DC2	1	0.909243	0.295316	0.144433		-0.649134	-0.86489	1.71603	2	-0.89543
V$DEAF1_02	-6.02	-5.83	-4.46	-4.98		DC2	1	0.909243	0.295316	0.144433		-0.654486	-0.859208	1.71603	2	-0.88805
V$OBOX3_01	-2.34	-1.45	-1.6	-1.24		DC2	1	0.909243	0.295316	0.144433		-0.733872	-0.858531	1.71603	1.64732	-0.858721
V$HMEF2_Q6	-6.62	-6.05	-5.13	-5.69		DC2	1	0.909243	0.295316	0.144433		-0.564037	-0.857275	1.71603	2	-0.901008
V$HDX_01	-1.58	-0.281	-0.587	0.732		DC2	1	0.909243	0.295316	0.144433		-0.876898	-0.857253	1.71603	0.883787	-0.903406
V$E2A_Q6	-3.06	-3.23	-0.976	-1.36		DC2	1	0.909243	0.295316	0.144433		-0.748857	-0.857029	1.71603	2	-0.866795
V$TCF4_Q5	2.19	0.481	-1.28	-0.0579		DC2	1	0.909243	0.295316	0.144433		0.545573	0.856978	1.71603	2	0.902397
V$HMGIY_Q3	-2.63	-1.82	2.05	0.34		DC2	1	0.909243	0.295316	0.144433		-0.622986	-0.853389	1.71603	2	-0.887301
V$SPZ1_01	-3.96	-2.88	-2.52	-2.83		DC2	1	0.909243	0.295316	0.144433		-0.548573	-0.853377	1.71603	2	-0.892175
V$HFH4_01	-7.36	-5.8	-1.14	-3.53		DC2	1	0.909243	0.295316	0.144433		-0.592569	-0.852204	1.71603	2	-0.891258
V$NFAT1_Q6	-0.85	1.55	6.76	3.8		DC2	1	0.909243	0.295316	0.144433		-0.572124	-0.851905	1.71603	2	-0.894183
V$HOXC4_01	-1.48	-1.57	-0.852	-0.933		DC2	1	0.909243	0.295316	0.144433		-0.770471	-0.851707	1.71603	2	-0.856087
V$NKX25_02	-4.24	-3.19	-2.78	-3.14		DC2	1	0.909243	0.295316	0.144433		-0.536697	-0.849146	1.71603	2	-0.890313
V$SREBP1_02	-2.1	-1.84	-3.3	-5.06		DC2	1	0.909243	0.295316	0.144433		0.980396	0.846744	1.71603	0	0.980396
V$POU3F2_01	-7.71	-5.04	-5.11	-4.91		DC2	1	0.909243	0.295316	0.144433		-0.617846	-0.846665	1.71603	2	-0.864922
V$CAAT_01	13.5	-0.377	-2.02	-0.478		DC2	1	0.909243	0.295316	0.144433		0.565701	0.843723	1.71603	2	0.874478
V$PR_02	-6.17	-6.68	-4.69	-4.28		DC2	1	0.909243	0.295316	0.144433		-0.870953	-0.843619	1.71603	0.359331	-0.874579
V$PXRRXR_01	-2.1	-1.18	-1.33	-1.05		DC2	1	0.909243	0.295316	0.144433		-0.686086	-0.842637	1.71603	1.91216	-0.844402
V$PAX4_02	-4.05	-2.33	-0.462	-1.83		DC2	1	0.909243	0.295316	0.144433		-0.521968	-0.841251	1.71603	2	-0.889122
V$E2F1_Q6	-2.94	-2.99	-1.5	-1.91		DC2	1	0.909243	0.295316	0.144433		-0.693294	-0.841242	1.71603	2	-0.860049
V$MIZF_01	-4.72	-4.92	-4.11	-4		DC2	1	0.909243	0.295316	0.144433		-0.851295	-0.841233	1.71603	0.498684	-0.858457
V$P53_05	-13	-9.65	-10.4	-8.88		DC2	1	0.909243	0.295316	0.144433		-0.730702	-0.839835	1.71603	1.49411	-0.841625
V$HFH8_01	-4.73	-1.98	-1.75	5.44		DC2	1	0.909243	0.295316	0.144433		-0.969293	-0.838822	1.71603	0	-0.969293
V$ALPHACP1_01	17.3	-0.848	2.27	-3.24		DC2	1	0.909243	0.295316	0.144433		0.681087	0.837994	1.71603	1.91492	0.839802
V$CAAT_C	-2.57	-5.2	-4.91	-5.37		DC2	1	0.909243	0.295316	0.144433		0.637235	0.836199	1.71603	2	0.847274
V$STAF_01	-1.97	-6.31	-5.3	-7.28		DC2	1	0.909243	0.295316	0.144433		0.727587	0.835818	1.71603	1.48303	0.83777
V$ZABC1_01	-3.45	-2.57	-0.0678	-1.47		DC2	1	0.909243	0.295316	0.144433		-0.562496	-0.835793	1.71603	2	-0.878172
V$EN1_02	-1.73	-1.93	-1.12	-1.05		DC2	1	0.909243	0.295316	0.144433		-0.833962	-0.835327	1.71603	0.586511	-0.843966
V$PMX2B_01	-1.62	-1.76	-1.17	-1.14		DC2	1	0.909243	0.295316	0.144433		-0.822348	-0.834598	1.71603	1.46053	-0.836914
V$LYF1_01	4.59	-1.16	-0.307	-1.67		DC2	1	0.909243	0.295316	0.144433		0.654893	0.833778	1.71603	2	0.840189
V$VMYB_02	-3.79	-4.13	-2.8	-1.36		DC2	1	0.909243	0.295316	0.144433		-0.971105	-0.833614	1.71603	0	-0.971105
V$NKX32_01	-2.9	-1.94	-2.23	-1.12		DC2	1	0.909243	0.295316	0.144433		-0.878974	-0.832942	1.71603	0.676733	-0.89346
V$HMGIY_01	-2.45	-2.04	-1.26	-1.76		DC2	1	0.909243	0.295316	0.144433		-0.5331	-0.832396	1.71603	2	-0.878953
V$HNF3B_01	-3.56	-3.52	0.58	-0.839		DC2	1	0.909243	0.295316	0.144433		-0.654047	-0.831289	1.71603	2	-0.856457
V$MSX2_01	-1.85	-1.89	-1.52	-0.85		DC2	1	0.909243	0.295316	0.144433		-0.987675	-0.831281	1.71603	0	-0.987675
V$MIF1_01	1.53	-4.75	-4.51	-4.8		DC2	1	0.909243	0.295316	0.144433		0.591123	0.830665	1.71603	2	0.851448
V$PPARA_02	-5.32	-5.15	-5.69	-5.93		DC2	1	0.909243	0.295316	0.144433		0.912484	0.830115	1.71603	0	0.912484
V$HSF2_02	-4.1	-10.6	-10.2	-10.7		DC2	1	0.909243	0.295316	0.144433		0.599219	0.829661	1.71603	2	0.848215
V$FOXO1_Q5	3.33	2.03	2.13	2		DC2	1	0.909243	0.295316	0.144433		0.606299	0.829635	1.71603	2	0.846473
V$FOXO4_01	-1.74	-0.821	-1.12	-0.306		DC2	1	0.909243	0.295316	0.144433		-0.828369	-0.825917	1.71603	0.999578	-0.866335
V$NFY_C	8.48	-1.92	-2.61	-1.59		DC2	1	0.909243	0.295316	0.144433		0.546115	0.825373	1.71603	2	0.856204
V$ZBED6_01	-2.53	-2.36	-2.14	-1.08		DC2	1	0.909243	0.295316	0.144433		-0.986575	-0.824934	1.71603	0	-0.986575
V$ARNT_02	-2.1	-4.77	-4.17	-5.16		DC2	1	0.909243	0.295316	0.144433		0.689475	0.82455	1.71603	1.72944	0.824558
V$FOXO3A_Q1	-1.92	-2.82	0.252	0.777		DC2	1	0.909243	0.295316	0.144433		-0.852837	-0.824362	1.71603	0.317966	-0.855578
V$NKX25_01	-2.8	-1.16	-1.66	-0.58		DC2	1	0.909243	0.295316	0.144433		-0.774343	-0.823884	1.71603	1.00067	-0.844266
V$FOXO4_02	-4.87	-0.472	-1.89	1.56		DC2	1	0.909243	0.295316	0.144433		-0.805063	-0.823859	1.71603	1.00001	-0.856249
V$ISL2_01	-1.26	-1.4	-0.917	-0.856		DC2	1	0.909243	0.295316	0.144433		-0.838645	-0.820672	1.71603	0.402257	-0.843085
V$FREAC2_01	-3.85	-3.49	-2.77	0.223		DC2	1	0.909243	0.295316	0.144433		-0.987132	-0.820661	1.71603	0	-0.987132
V$MTF1_Q4	-3.85	-4.29	-4.2	-5.1		DC2	1	0.909243	0.295316	0.144433		0.9415	0.82042	1.71603	0	0.9415
V$ZF5_01	-3.01	-2.8	-2.4	-0.69		DC2	1	0.909243	0.295316	0.144433		-0.986686	-0.819666	1.71603	0	-0.986686
V$PITX2_Q2	-4.22	-3.54	-3.59	-1.8		DC2	1	0.909243	0.295316	0.144433		-0.958372	-0.817471	1.71603	0	-0.958372
V$SP1_02	-1.22	-1.79	-1.91	-1.76		DC2	1	0.909243	0.295316	0.144433		0.503261	0.817344	1.71603	2	0.857745
V$E12_Q6	-3.14	-3.5	-2.26	-0.69		DC2	1	0.909243	0.295316	0.144433		-0.971924	-0.817037	1.71603	0	-0.971924
V$HOXA11_01	-1.43	-1.76	-0.668	-0.514		DC2	1	0.909243	0.295316	0.144433		-0.840817	-0.816624	1.71603	0.342248	-0.843974
V$OBOX2_01	-2.31	-1.25	-1.45	-1.18		DC2	1	0.909243	0.295316	0.144433		-0.642609	-0.816315	1.71603	2	-0.821526
V$BLIMP1_Q6	-2.97	-0.654	-1.42	0.226		DC2	1	0.909243	0.295316	0.144433		-0.780266	-0.815575	1.71603	1.00014	-0.841793
V$AML1_Q6	-3.81	-3.07	-3.33	-2.38		DC2	1	0.909243	0.295316	0.144433		-0.880945	-0.814104	1.71603	0.498957	-0.888365
V$OCT1_Q5_01	-4.59	-1.17	-1.07	-1.35		DC2	1	0.909243	0.295316	0.144433		-0.53616	-0.813725	1.71603	2	-0.844001
V$ELK1_04	-3.52	-2.63	-2.28	-2.66		DC2	1	0.909243	0.295316	0.144433		-0.479459	-0.813683	1.71603	2	-0.860598
V$NRF1_Q6	3.79	0.479	-3.99	-0.587		DC2	1	0.909243	0.295316	0.144433		0.486022	0.81279	1.71603	2	0.864257
V$LHX61_02	-1.64	-1.49	-1.48	-0.989		DC2	1	0.909243	0.295316	0.144433		-0.966554	-0.812235	1.71603	0	-0.966554
V$BARBIE_01	9.46	-0.625	1.42	-1.24		DC2	1	0.909243	0.295316	0.144433		0.639829	0.810642	1.71603	2	0.815197
V$WT1_Q6	-0.771	-1.26	-1.15	-2.23		DC2	1	0.909243	0.295316	0.144433		0.941567	0.809873	1.71603	0	0.941567
V$SREBP1_01	-0.843	-3.42	-2.77	-3.73		DC2	1	0.909243	0.295316	0.144433		0.675062	0.809388	1.71603	1.7204	0.809389
V$STAT1STAT1_Q3	-2.36	-3.25	4.99	2.68		DC2	1	0.909243	0.295316	0.144433		-0.672335	-0.808291	1.71603	2	-0.826425
V$HOXA9_01	-1.06	-1.42	-0.152	-0.117		DC2	1	0.909243	0.295316	0.144433		-0.801228	-0.808251	1.71603	0.603631	-0.81147
V$PBX1_03	-3.61	-1.41	-2.12	-0.854		DC2	1	0.909243	0.295316	0.144433		-0.734893	-0.805713	1.71603	1.04829	-0.818114
V$MYOD_01	-3.24	-2.22	-1.37	-2.14		DC2	1	0.909243	0.295316	0.144433		-0.460134	-0.804484	1.71603	2	-0.857462
V$E47_01	-3.46	-3.84	-2.45	-0.0795		DC2	1	0.909243	0.295316	0.144433		-0.97691	-0.803655	1.71603	0	-0.97691
V$TFE_Q6	-1.54	-0.879	-2.63	-3.38		DC2	1	0.909243	0.295316	0.144433		0.89735	0.803535	1.71603	0	0.89735
V$GSC_01	-2.04	-2.06	-1.74	-0.865		DC2	1	0.909243	0.295316	0.144433		-0.983464	-0.802805	1.71603	0	-0.983464
V$FREAC7_01	-4.38	-4.74	-3.56	-1.74		DC2	1	0.909243	0.295316	0.144433		-0.97365	-0.802768	1.71603	0	-0.97365
V$E4F1_Q6	-3.68	-3.07	-2.34	-2.94		DC2	1	0.909243	0.295316	0.144433		-0.462688	-0.800236	1.71603	2	-0.853789
V$HOXC11_01	-1.39	-1.74	-0.673	-0.555		DC2	1	0.909243	0.295316	0.144433		-0.823212	-0.799589	1.71603	0.320094	-0.825895
V$E2_01	-5.04	-4.03	-3.99	-4.12		DC2	1	0.909243	0.295316	0.144433		-0.505568	-0.797647	1.71603	2	-0.831614
V$MECP2_02	-3.79	-3.4	-4.37	-5.15		DC2	1	0.909243	0.295316	0.144433		0.938736	0.797139	1.71603	0	0.938736
V$BARX1_01	-1.54	-1.71	-1.28	-1.09		DC2	1	0.909243	0.295316	0.144433		-0.895905	-0.796158	1.71603	0	-0.895905
V$NFE2_01	-3.95	-2.87	-3.06	-0.021		DC2	1	0.909243	0.295316	0.144433		-0.950237	-0.796098	1.71603	0	-0.950237
V$SF1_Q6_01	-2.73	-3.68	-1.37	0.125		DC2	1	0.909243	0.295316	0.144433		-0.922426	-0.794066	1.71603	0	-0.922426
V$CDXA_02	-2.76	-2.39	-0.892	-1.79		DC2	1	0.909243	0.295316	0.144433		-0.514115	-0.791991	1.71603	2	-0.837792
V$XFD2_01	-2.69	-3.09	-1.82	0.508		DC2	1	0.909243	0.295316	0.144433		-0.973582	-0.790355	1.71603	0	-0.973582
V$OTP_01	-1.61	-1.8	-1.25	-1.19		DC2	1	0.909243	0.295316	0.144433		-0.817764	-0.790199	1.71603	0.269172	-0.819617
V$MEIS2_01	-0.966	-0.976	-0.52	-0.708		DC2	1	0.909243	0.295316	0.144433		-0.596653	-0.78993	1.71603	2	-0.820394
V$STAT1_01	-6.34	-7.81	-1.45	-2.45		DC2	1	0.909243	0.295316	0.144433		-0.71882	-0.789897	1.71603	2	-0.795408
V$FOXP3_01	-1.51	-0.754	-0.876	1.49		DC2	1	0.909243	0.295316	0.144433		-0.951611	-0.788437	1.71603	0	-0.951611
V$IPF1_04	-4.62	-2.34	-1.27	-2.51		DC2	1	0.909243	0.295316	0.144433		-0.434483	-0.78631	1.71603	2	-0.838576
V$IRF3_Q3	-3.1	-1.54	0.587	-1.19		DC2	1	0.909243	0.295316	0.144433		-0.439243	-0.780772	1.71603	2	-0.836432
V$HB9_01	-1.89	-2.03	-1.53	-1.58		DC2	1	0.909243	0.295316	0.144433		-0.737784	-0.780261	1.71603	1.85626	-0.781071
V$MEF2_05	-1.24	-4.5	-3.79	-4.41		DC2	1	0.909243	0.295316	0.144433		0.580022	0.777013	1.71603	2	0.787649
V$SATB1_01	-4.13	-4.49	-3.15	-3.33		DC2	1	0.909243	0.295316	0.144433		-0.721053	-0.776324	1.71603	1.97075	-0.779161
V$HB24_01	-1.1	-1.2	-0.979	-0.727		DC2	1	0.909243	0.295316	0.144433		-0.948925	-0.774954	1.71603	0	-0.948925
V$EGR3_01	-5.6	-7.12	-2.04	-2.45		DC2	1	0.909243	0.295316	0.144433		-0.742539	-0.774775	1.71603	1.77604	-0.774916
V$IRF8_Q6	5.91	-1.25	0.359	-1.04		DC2	1	0.909243	0.295316	0.144433		0.578963	0.774224	1.71603	2	0.784468
V$PIT1_Q6	-3.38	0.708	-0.464	0.846		DC2	1	0.909243	0.295316	0.144433		-0.622397	-0.773936	1.71603	1.87566	-0.774988
V$GRE_C	-4.98	-2.98	-1.61	-3.07		DC2	1	0.909243	0.295316	0.144433		-0.412887	-0.7732	1.71603	2	-0.829517
V$PR_01	-5.62	-6.32	-0.387	-2.48		DC2	1	0.909243	0.295316	0.144433		-0.61543	-0.772793	1.71603	2	-0.797033
V$XFD1_01	-2.72	-3.4	-1.34	3.46		DC2	1	0.909243	0.295316	0.144433		-0.970993	-0.772518	1.71603	0	-0.970993
V$COUP_DR1_Q6	-4.5	-2.32	-3.2	-1.74		DC2	1	0.909243	0.295316	0.144433		-0.730911	-0.7723	1.71603	1.0003	-0.797137
V$AP1_Q2	-3.04	-2.94	-2.54	-0.317		DC2	1	0.909243	0.295316	0.144433		-0.971924	-0.771992	1.71603	0	-0.971924
V$USF_Q6	-1.98	-1.47	-2.6	-3.12		DC2	1	0.909243	0.295316	0.144433		0.885911	0.771115	1.71603	0	0.885911
V$AML_Q6	-3.95	-3.97	-3.7	-2.64		DC2	1	0.909243	0.295316	0.144433		-0.97307	-0.770855	1.71603	0	-0.97307
V$E2F1DP1_01	-2.81	-3.67	-1.21	-1.18		DC2	1	0.909243	0.295316	0.144433		-0.774494	-0.769136	1.71603	0.44313	-0.77954
V$EGR_Q6	-3	-1.1	-1.1	-1.37		DC2	1	0.909243	0.295316	0.144433		-0.467336	-0.76776	1.71603	2	-0.803774
V$PITX1_01	-1.78	-0.729	-1.17	-0.433		DC2	1	0.909243	0.295316	0.144433		-0.734605	-0.767017	1.71603	1.00021	-0.795503
V$AHR_Q5	-4.44	-4.03	-3.09	-3.79		DC2	1	0.909243	0.295316	0.144433		-0.445056	-0.7669	1.71603	2	-0.821099
V$HNF4ALPHA_Q6	-3.48	-3.65	-2.61	-2.94		DC2	1	0.909243	0.295316	0.144433		-0.628412	-0.765091	1.71603	2	-0.785524
V$DMRT3_01	-4.41	-4.53	-3.82	-1.2		DC2	1	0.909243	0.295316	0.144433		-0.970842	-0.764569	1.71603	0	-0.970842
V$MYCMAX_03	-3.5	-5.95	-5.06	-6.24		DC2	1	0.909243	0.295316	0.144433		0.667633	0.764506	1.71603	1.32276	0.769185
V$HLF_01	-3.35	-3.02	-3.9	-3.95		DC2	1	0.909243	0.295316	0.144433		0.786823	0.76401	1.71603	0.270044	0.788618
V$PXRRXR_02	-2.05	-0.974	-1.15	-1.08		DC2	1	0.909243	0.295316	0.144433		-0.522221	-0.762532	1.71603	2	-0.783447
V$RREB1_01	-3.76	-2.56	-3.14	-0.886		DC2	1	0.909243	0.295316	0.144433		-0.893348	-0.761236	1.71603	0	-0.893348
V$IRF1_Q6	-2.22	-0.129	-0.629	-0.258		DC2	1	0.909243	0.295316	0.144433		-0.555075	-0.757073	1.71603	2	-0.768951
V$HELIOSA_02	-2.59	-1.73	1.48	-0.7		DC2	1	0.909243	0.295316	0.144433		-0.455766	-0.755824	1.71603	2	-0.80731
V$MYOD_Q6	-2.78	-3.1	-2.44	-1.35		DC2	1	0.909243	0.295316	0.144433		-0.955642	-0.755768	1.71603	0	-0.955642
V$TATA_01	-0.0283	-4.17	-3.58	-3.66		DC2	1	0.909243	0.295316	0.144433		0.500058	0.75573	1.71603	2	0.780397
V$OG2_02	-1.18	-1.19	-1.04	-0.306		DC2	1	0.909243	0.295316	0.144433		-0.966686	-0.7549	1.71603	0	-0.966686
V$CTCF_02	-0.827	-5.14	-3.71	-5.22		DC2	1	0.909243	0.295316	0.144433		0.610725	0.751485	1.71603	1.78059	0.751644
V$DR4_Q2	-4.69	-3.69	-2.82	-3.73		DC2	1	0.909243	0.295316	0.144433		-0.383101	-0.750393	1.71603	2	-0.810142
V$AP2_Q6	-3.44	-2.44	-2.78	-2.42		DC2	1	0.909243	0.295316	0.144433		-0.611193	-0.748404	1.71603	1.74685	-0.748439
V$CEBPGAMMA_Q6	-0.961	-0.879	1.84	0.385		DC2	1	0.909243	0.295316	0.144433		-0.509413	-0.748322	1.71603	2	-0.789486
V$IPF1_01	-5.36	-4.57	-2.8	-4.19		DC2	1	0.909243	0.295316	0.144433		-0.417027	-0.748151	1.71603	2	-0.804817
V$P53_04	-4.21	-4.26	-3.7	-0.733		DC2	1	0.909243	0.295316	0.144433		-0.963521	-0.747241	1.71603	0	-0.963521
V$E2F_01	-3.99	-4.24	-2.81	-3.3		DC2	1	0.909243	0.295316	0.144433		-0.604271	-0.746829	1.71603	2	-0.769325
V$DELTAEF1_01	-4.6	-4.37	-3.38	-4.05		DC2	1	0.909243	0.295316	0.144433		-0.448111	-0.745532	1.71603	2	-0.797139
V$CREB_Q3	-2.77	-2.84	0.351	-1.24		DC2	1	0.909243	0.295316	0.144433		-0.524452	-0.744932	1.71603	2	-0.782815
V$TCF11MAFG_01	-4.06	-4.61	-0.331	-2.04		DC2	1	0.909243	0.295316	0.144433		-0.573643	-0.744155	1.71603	2	-0.772384
V$GZF1_01	-4.44	-7.4	-6.56	-7.23		DC2	1	0.909243	0.295316	0.144433		0.558666	0.743419	1.71603	2	0.751396
V$PADS_C	-3.66	-3.26	-1.69	-2.78		DC2	1	0.909243	0.295316	0.144433		-0.439845	-0.743024	1.71603	2	-0.795709
V$SP1_01	-2.2	-1.35	-1.35	-1.51		DC2	1	0.909243	0.295316	0.144433		-0.426861	-0.742266	1.71603	2	-0.782206
V$SP1SP3_Q4	0.873	-2.42	-1.04	-2.83		DC2	1	0.909243	0.295316	0.144433		0.664625	0.740215	1.71603	1.03856	0.751887
V$GTF2IRD1_01	-4.88	-2.93	-3.86	-2.38		DC2	1	0.909243	0.295316	0.144433		-0.725323	-0.739851	1.71603	0.999949	-0.775836
V$CRX_Q4	-4.11	-4.18	-2.51	-3.33		DC2	1	0.909243	0.295316	0.144433		-0.524359	-0.739422	1.71603	2	-0.776539
V$HELIOSA_01	-2.78	-2.51	-0.782	-1.89		DC2	1	0.909243	0.295316	0.144433		-0.45617	-0.738745	1.71603	2	-0.788195
V$SRF_Q5_02	-4.86	-0.69	-0.549	-1.52		DC2	1	0.909243	0.295316	0.144433		-0.4125	-0.738503	1.71603	2	-0.781322
V$IPF1_05	-3.61	-1.69	0.184	-1.76		DC2	1	0.909243	0.295316	0.144433		-0.367959	-0.737739	1.71603	2	-0.79901
V$HIC1_03	-3.94	-3.22	-3.52	-0.673		DC2	1	0.909243	0.295316	0.144433		-0.931161	-0.735741	1.71603	0	-0.931161
V$NKX61_02	-1.76	-1.96	-1.04	-1.33		DC2	1	0.909243	0.295316	0.144433		-0.610666	-0.734885	1.71603	2	-0.754192
V$REST_01	-7.25	-7.64	-6.9	-5.2		DC2	1	0.909243	0.295316	0.144433		-0.954302	-0.734869	1.71603	0	-0.954302
V$HOXA13_03	-1.31	-1.81	-0.564	-0.565		DC2	1	0.909243	0.295316	0.144433		-0.749447	-0.734048	1.71603	0.294387	-0.751495
V$HOXC6_01	-1.35	-1.71	-0.805	-0.817		DC2	1	0.909243	0.295316	0.144433		-0.744211	-0.732917	1.71603	0.333925	-0.746863
V$HAND1E47_01	-3.36	-2.77	-1.35	-2.49		DC2	1	0.909243	0.295316	0.144433		-0.396031	-0.730425	1.71603	2	-0.788604
V$E2F_03	-2.41	-3.92	0.515	-0.107		DC2	1	0.909243	0.295316	0.144433		-0.691125	-0.730082	1.71603	1.92524	-0.731835
V$XVENT1_01	-3.69	0.149	-1.24	0.11		DC2	1	0.909243	0.295316	0.144433		-0.589704	-0.72926	1.71603	1.77262	-0.729378
V$HOXD10_01	-0.678	-1.14	-0.107	-0.00319		DC2	1	0.909243	0.295316	0.144433		-0.780429	-0.72901	1.71603	0	-0.780429
V$ZFX_01	-3.68	-2.1	-0.301	-2.11		DC2	1	0.909243	0.295316	0.144433		-0.359986	-0.7288	1.71603	2	-0.790941
V$CDXA_01	-1.57	-1.05	-0.61	-1.1		DC2	1	0.909243	0.295316	0.144433		-0.3528	-0.728683	1.71603	2	-0.790773
V$PPAR_DR1_Q2	-3.53	-0.523	-0.455	-1.18		DC2	1	0.909243	0.295316	0.144433		-0.396465	-0.726167	1.71603	2	-0.769968
V$CDX_Q5	-4.35	-2.27	-3.17	-2.09		DC2	1	0.909243	0.295316	0.144433		-0.642391	-0.724632	1.71603	1.11397	-0.733994
V$MTF1_02	-2.03	-2.02	-1.9	-0.75		DC2	1	0.909243	0.295316	0.144433		-0.951367	-0.723143	1.71603	0	-0.951367
V$BARHL1_01	-1.34	-1.67	-1.09	-0.735		DC2	1	0.909243	0.295316	0.144433		-0.880346	-0.722607	1.71603	0	-0.880346
V$YY1_02	-4.59	-3.04	-3.91	-2.26		DC2	1	0.909243	0.295316	0.144433		-0.774824	-0.721837	1.71603	0.678175	-0.787655
V$HMGIY_Q6	-1.3	-1.3	1.79	0.0638		DC2	1	0.909243	0.295316	0.144433		-0.478282	-0.720265	1.71603	2	-0.763335
V$TEF1_Q6	-2.72	-1.29	0.0809	-1.41		DC2	1	0.909243	0.295316	0.144433		-0.343138	-0.719777	1.71603	2	-0.782955
V$TBX22_01	-9.39	-6.54	-7.48	-6.75		DC2	1	0.909243	0.295316	0.144433		-0.545348	-0.719168	1.71603	2	-0.724823
V$ETS2_Q6	4.39	3.59	4.04	1.16		DC2	1	0.909243	0.295316	0.144433		0.915974	0.718424	1.71603	0	0.915974
V$MSX1_01	-2.68	-1.83	-1.43	-2.01		DC2	1	0.909243	0.295316	0.144433		-0.332773	-0.714524	1.71603	2	-0.775359
V$STAT3_01	-6.77	-10.8	-0.579	-1.44		DC2	1	0.909243	0.295316	0.144433		-0.704734	-0.71341	1.71603	1.66423	-0.7135
V$HES1_Q2	-1.94	-2.65	-3.53	-2.64		DC2	1	0.909243	0.295316	0.144433		0.341837	0.713266	1.71603	2	0.776866
V$CBF_01	-3.64	-3.48	-3.48	-1.7		DC2	1	0.909243	0.295316	0.144433		-0.939722	-0.712946	1.71603	0	-0.939722
V$HNF1_02	-1.3	-1.7	-0.864	-0.769		DC2	1	0.909243	0.295316	0.144433		-0.774051	-0.711686	1.71603	0	-0.774051
V$MYB_Q3	-3.08	-1.82	-2.21	-1.96		DC2	1	0.909243	0.295316	0.144433		-0.516241	-0.711143	1.71603	2	-0.721678
V$USF_C	-2.45	-2.35	-2.53	-3.25		DC2	1	0.909243	0.295316	0.144433		0.9485	0.710888	1.71603	0	0.9485
V$EVI1_02	-4.19	-3.85	-1.26	-3.01		DC2	1	0.909243	0.295316	0.144433		-0.417893	-0.707574	1.71603	2	-0.759784
V$STRA13_01	-2.07	-3.55	-2.65	-4.39		DC2	1	0.909243	0.295316	0.144433		0.779038	0.704905	1.71603	0.469646	0.784793
V$YY1_Q6_02	-3.82	-2.63	0.704	-2.02		DC2	1	0.909243	0.295316	0.144433		-0.36855	-0.704624	1.71603	2	-0.764483
V$CDP_02	-7.33	-5.59	-6.49	-5.27		DC2	1	0.909243	0.295316	0.144433		-0.677534	-0.703492	1.71603	1.00011	-0.735503
V$CMYC_01	-6.49	-5.17	-4.49	-5.47		DC2	1	0.909243	0.295316	0.144433		-0.314486	-0.701579	1.71603	2	-0.764363
V$HOXC13_01	-1.02	-1.57	-0.274	-0.348		DC2	1	0.909243	0.295316	0.144433		-0.708345	-0.701526	1.71603	0.332894	-0.710853
V$ICSBP_Q6	-3.2	-0.231	0.837	-0.984		DC2	1	0.909243	0.295316	0.144433		-0.316591	-0.699747	1.71603	2	-0.760186
V$VDR_Q6	-3.16	-1.85	-2.42	-1.85		DC2	1	0.909243	0.295316	0.144433		-0.589665	-0.69849	1.71603	1.43892	-0.700745
V$MYCMAX_02	-2.94	-4.43	-3.57	-4.94		DC2	1	0.909243	0.295316	0.144433		0.726082	0.697998	1.71603	0.936509	0.751192
V$SRF_03	-4.45	1.62	-0.0856	0.626		DC2	1	0.909243	0.295316	0.144433		-0.471587	-0.696173	1.71603	2	-0.713739
V$E2F1_Q6_01	-2.38	-3.22	-0.909	-1.34		DC2	1	0.909243	0.295316	0.144433		-0.649145	-0.695977	1.71603	2	-0.700741
V$DMRT5_01	-3.74	-3.89	-3.62	-1.84		DC2	1	0.909243	0.295316	0.144433		-0.941345	-0.695756	1.71603	0	-0.941345
V$ZNF333_01	-5.18	-3.37	-2.97	-3.87		DC2	1	0.909243	0.295316	0.144433		-0.317138	-0.692942	1.71603	2	-0.750368
V$MSX3_01	-1.26	-1.74	-0.897	-0.626		DC2	1	0.909243	0.295316	0.144433		-0.815131	-0.692416	1.71603	0	-0.815131
V$GLI_Q2	-3.35	-2.36	-4.08	-4.66		DC2	1	0.909243	0.295316	0.144433		0.817539	0.691019	1.71603	0	0.817539
V$TBX15_01	-7.81	-4.5	-5.9	-4.64		DC2	1	0.909243	0.295316	0.144433		-0.56215	-0.689757	1.71603	1.65516	-0.689877
V$XBP1_01	-5.65	-5.44	-3.28	-4.75		DC2	1	0.909243	0.295316	0.144433		-0.401459	-0.689285	1.71603	2	-0.742039
V$NFKAPPAB50_01	-5.14	-3.98	-4.78	-2.89		DC2	1	0.909243	0.295316	0.144433		-0.820173	-0.688941	1.71603	0	-0.820173
V$NFAT_Q4_01	-2.33	-1.56	1.5	-0.895		DC2	1	0.909243	0.295316	0.144433		-0.364252	-0.688546	1.71603	2	-0.747424
V$HOXB9_01	-0.748	-1.24	-0.357	-0.134		DC2	1	0.909243	0.295316	0.144433		-0.797247	-0.688443	1.71603	0	-0.797247
V$DRI1_01	-4.61	-3.52	-2.11	-3.59		DC2	1	0.909243	0.295316	0.144433		-0.309636	-0.687823	1.71603	2	-0.753836
V$ER_Q6	0.305	-4.47	-2.54	-4.09		DC2	1	0.909243	0.295316	0.144433		0.53651	0.684264	1.71603	1.86813	0.685105
V$PPARA_Q6	-1.84	-3.55	-0.568	0.286		DC2	1	0.909243	0.295316	0.144433		-0.802353	-0.684055	1.71603	0	-0.802353
V$MYCMAX_B	-3.4	-2.98	-1.84	-2.82		DC2	1	0.909243	0.295316	0.144433		-0.337528	-0.682851	1.71603	2	-0.745218
V$IPF1_02	-3.03	-2.02	-0.513	-2.04		DC2	1	0.909243	0.295316	0.144433		-0.308337	-0.682568	1.71603	2	-0.748596
V$STAT_Q6	1.15	2.17	2.94	1.95		DC2	1	0.909243	0.295316	0.144433		-0.289799	-0.682473	1.71603	2	-0.748928
V$MAFB_01	-2.06	-1.89	-0.0573	-1.32		DC2	1	0.909243	0.295316	0.144433		-0.392036	-0.681645	1.71603	2	-0.735063
V$CEBPDELTA_Q6	-2.89	-1.73	-2.13	-1.9		DC2	1	0.909243	0.295316	0.144433		-0.485854	-0.680543	1.71603	2	-0.691299
V$FOXO1_02	-3.41	-3.57	-3.25	1.66		DC2	1	0.909243	0.295316	0.144433		-0.931502	-0.680355	1.71603	0	-0.931502
V$HNF4_Q6_03	-2.44	-0.836	-1.57	-0.877		DC2	1	0.909243	0.295316	0.144433		-0.569833	-0.678611	1.71603	1.43493	-0.68086
V$BARHL2_01	-1.21	-1.65	-0.969	-0.583		DC2	1	0.909243	0.295316	0.144433		-0.848354	-0.67858	1.71603	0	-0.848354
V$NUR77_Q5	-2.19	-3.4	1.05	-0.531		DC2	1	0.909243	0.295316	0.144433		-0.553454	-0.678018	1.71603	2	-0.699931
V$IRF7_01	-3.58	2.17	2.18	0.482		DC2	1	0.909243	0.295316	0.144433		-0.328736	-0.676603	1.71603	2	-0.725425
V$SIX6_01	-1.14	-0.83	-1.65	-1.48		DC2	1	0.909243	0.295316	0.144433		0.62674	0.676074	1.71603	2	0.68226
V$USF_02	-3.74	-3.53	-2.91	-3.44		DC2	1	0.909243	0.295316	0.144433		-0.331995	-0.675498	1.71603	2	-0.73798
V$AR_01	-6.03	-5.22	-2.32	-4.7		DC2	1	0.909243	0.295316	0.144433		-0.340973	-0.67505	1.71603	2	-0.736128
V$PARP_Q3	-1	-0.939	1.14	-0.216		DC2	1	0.909243	0.295316	0.144433		-0.402077	-0.674843	1.71603	2	-0.725595
V$TAL1BETAITF2_01	-6.52	-7.4	-6.35	-1.94		DC2	1	0.909243	0.295316	0.144433		-0.929454	-0.671398	1.71603	0	-0.929454
V$STAT3_02	-0.791	0.639	0.246	0.334		DC2	1	0.909243	0.295316	0.144433		-0.426423	-0.67133	1.71603	2	-0.693936
V$AR_03	-5.21	-6.89	-3.14	-3.5		DC2	1	0.909243	0.295316	0.144433		-0.672888	-0.67028	1.71603	0.33174	-0.675253
V$ETF_Q6	0.0689	-2.26	-1.88	-1.64		DC2	1	0.909243	0.295316	0.144433		0.370441	0.669982	1.71603	2	0.706022
V$TBX18_01	-9.96	-7.05	-7.57	-7.81		DC2	1	0.909243	0.295316	0.144433		-0.376408	-0.669677	1.71603	2	-0.704136
V$GATA2_01	-3.66	-3.26	-2.84	-3.33		DC2	1	0.909243	0.295316	0.144433		-0.278965	-0.669316	1.71603	2	-0.737395
V$AHRARNT_02	-9.51	-9.95	-9.44	-7.17		DC2	1	0.909243	0.295316	0.144433		-0.928043	-0.668205	1.71603	0	-0.928043
V$SIX2_01	-1.45	-1.02	-1.93	-1.88		DC2	1	0.909243	0.295316	0.144433		0.687528	0.667045	1.71603	0.123373	0.687839
V$EVI1_01	-2.58	-6.04	-3.98	-6.76		DC2	1	0.909243	0.295316	0.144433		0.671784	0.66701	1.71603	0.999574	0.711447
V$COMP1_01	-3.21	-5.02	-2.19	-0.978		DC2	1	0.909243	0.295316	0.144433		-0.818741	-0.665268	1.71603	0	-0.818741
V$AP1FJ_Q2	-1.98	-2.38	-1.84	-1.3		DC2	1	0.909243	0.295316	0.144433		-0.880893	-0.664349	1.71603	0	-0.880893
V$OCT_C	-4.53	-0.706	-2.15	-1.29		DC2	1	0.909243	0.295316	0.144433		-0.479239	-0.663595	1.71603	2	-0.672157
V$S8_02	-1.46	-1.64	-1.43	-0.867		DC2	1	0.909243	0.295316	0.144433		-0.920618	-0.663449	1.71603	0	-0.920618
V$MEF3_B	-3.19	-1.45	-2.76	0.0629		DC2	1	0.909243	0.295316	0.144433		-0.797283	-0.661129	1.71603	0	-0.797283
V$GR_01	-5.67	-6.52	-1.55	-4.02		DC2	1	0.909243	0.295316	0.144433		-0.467057	-0.660782	1.71603	2	-0.69729
V$ELF5_01	-2.75	-1.52	-2.23	-1.36		DC2	1	0.909243	0.295316	0.144433		-0.639985	-0.659989	1.71603	1	-0.694778
V$AML1_Q4	-4.05	-3.18	-3.95	-1.02		DC2	1	0.909243	0.295316	0.144433		-0.870929	-0.657954	1.71603	0	-0.870929
V$DAX1_01	-2.19	-4.2	-0.994	0.0635		DC2	1	0.909243	0.295316	0.144433		-0.794827	-0.65715	1.71603	0	-0.794827
V$GR_Q6	-3.33	-1.36	-1.12	-2.02		DC2	1	0.909243	0.295316	0.144433		-0.276491	-0.654598	1.71603	2	-0.712336
V$SP3_Q3	-3.86	-2.18	-2.21	-2.73		DC2	1	0.909243	0.295316	0.144433		-0.297941	-0.651586	1.71603	2	-0.702082
V$APOLYA_B	-4.46	-3.71	-2.5	-3.77		DC2	1	0.909243	0.295316	0.144433		-0.269123	-0.64968	1.71603	2	-0.718388
V$E2F4DP2_01	-2.98	-4.35	-1.66	-1.74		DC2	1	0.909243	0.295316	0.144433		-0.685058	-0.647952	1.71603	0	-0.685058
V$PEBP_Q6	-4.16	-3.75	-4.13	-2.8		DC2	1	0.909243	0.295316	0.144433		-0.86068	-0.647153	1.71603	0	-0.86068
V$E2F_Q3	-3.09	-3.98	-1.32	-2.2		DC2	1	0.909243	0.295316	0.144433		-0.544862	-0.645443	1.71603	2	-0.663781
V$MAF_Q6_01	-3.02	-2.55	-3	-1.36		DC2	1	0.909243	0.295316	0.144433		-0.862831	-0.643609	1.71603	0	-0.862831
V$DEC_Q1	-3.19	-1.8	-1.79	-2.28		DC2	1	0.909243	0.295316	0.144433		-0.278096	-0.641307	1.71603	2	-0.694552
V$CART1_01	-5.34	-5.41	-5.85	-5.5		DC2	1	0.909243	0.295316	0.144433		0.319334	0.640738	1.71603	2	0.701404
V$HNF3A_01	-1.25	-2.49	-1.21	2.35		DC2	1	0.909243	0.295316	0.144433		-0.90834	-0.640398	1.71603	0	-0.90834
V$OCT1_05	-4.71	-2.48	-3.2	-3.01		DC2	1	0.909243	0.295316	0.144433		-0.403542	-0.639953	1.71603	2	-0.660862
V$GATA3_01	-3.25	-2.84	-2.45	-2.95		DC2	1	0.909243	0.295316	0.144433		-0.235274	-0.636851	1.71603	2	-0.707764
V$TAXCREB_02	-5.32	-4.65	-5.32	-2.92		DC2	1	0.909243	0.295316	0.144433		-0.85871	-0.635715	1.71603	0	-0.85871
V$PU1_01	-0.248	2.48	-2.6	-2.57		DC2	1	0.909243	0.295316	0.144433		0.685468	0.634838	1.71603	0	0.685468
V$CDPCR1_01	-4.29	-4.39	-3.09	-3.9		DC2	1	0.909243	0.295316	0.144433		-0.385118	-0.634628	1.71603	2	-0.682871
V$MTATA_B	-2.38	-3.36	-1.11	-1.57		DC2	1	0.909243	0.295316	0.144433		-0.599876	-0.632471	1.71603	2	-0.63692
V$TAL1ALPHAE47_01	-5.37	-5.34	-5.51	-2.5		DC2	1	0.909243	0.295316	0.144433		-0.899917	-0.631646	1.71603	0	-0.899917
V$CMYB_01	-4.95	-5.44	-2.91	-4.22		DC2	1	0.909243	0.295316	0.144433		-0.435617	-0.631252	1.71603	2	-0.669366
V$EBF_Q6	-1.85	-2.51	-1.95	-3.15		DC2	1	0.909243	0.295316	0.144433		0.78864	0.62991	1.71603	0	0.78864
V$GKLF_02	-1.72	-2.26	2.93	-0.233		DC2	1	0.909243	0.295316	0.144433		-0.386192	-0.62718	1.71603	2	-0.674144
V$POU6F1_02	-0.76	-1.56	-1.11	-1.55		DC2	1	0.909243	0.295316	0.144433		0.561987	0.627061	1.71603	1.00019	0.643945
V$SOX17_01	-1.99	-1.48	-2	-0.317		DC2	1	0.909243	0.295316	0.144433		-0.846405	-0.626147	1.71603	0	-0.846405
V$RORA1_01	-3.97	-5.31	-4.8	-5.01		DC2	1	0.909243	0.295316	0.144433		0.415261	0.624551	1.71603	2	0.63929
V$ETS_Q4	3.78	3.74	0.285	2.74		DC2	1	0.909243	0.295316	0.144433		0.338171	0.624332	1.71603	2	0.679667
V$IPF1_Q6	-4.16	-2.49	-0.88	-2.98		DC2	1	0.909243	0.295316	0.144433		-0.219293	-0.623817	1.71603	2	-0.695808
V$SP4_Q5	0.212	-1.08	3.32	1.47		DC2	1	0.909243	0.295316	0.144433		-0.481615	-0.622373	1.71603	2	-0.649921
V$MYOGNF1_01	-4.86	-4.38	-4.97	-2.25		DC2	1	0.909243	0.295316	0.144433		-0.869461	-0.62181	1.71603	0	-0.869461
V$CAP_01	-0.877	0.339	-0.0338	-0.000477		DC2	1	0.909243	0.295316	0.144433		-0.362843	-0.620228	1.71603	2	-0.646367
V$TBX5_02	-3.57	-3.44	-3.53	-3.41		DC2	1	0.909243	0.295316	0.144433		-0.657656	-0.619208	1.71603	0.88269	-0.67748
V$AP4_01	-3.67	-3.09	-2.2	-3.2		DC2	1	0.909243	0.295316	0.144433		-0.226726	-0.617726	1.71603	2	-0.689346
V$RFX1_02	-1.52	-4.57	-4.89	-3.39		DC2	1	0.909243	0.295316	0.144433		0.229718	0.617691	1.71603	2	0.678418
V$CHCH_01	-2.83	-1.26	-1.85	-1.64		DC2	1	0.909243	0.295316	0.144433		-0.398217	-0.616047	1.71603	2	-0.632876
V$OCT1_04	-2.97	-3.35	-1.21	-2.4		DC2	1	0.909243	0.295316	0.144433		-0.404708	-0.615697	1.71603	2	-0.657424
V$IRF_Q6	-2.99	0.0917	-0.735	-0.852		DC2	1	0.909243	0.295316	0.144433		-0.334971	-0.615275	1.71603	2	-0.647041
V$BEL1_B	-6.99	-6.72	-6	-6.7		DC2	1	0.909243	0.295316	0.144433		-0.248041	-0.614641	1.71603	2	-0.683453
V$STAT1_02	-1.33	-0.858	-1.49	-1.82		DC2	1	0.909243	0.295316	0.144433		0.800457	0.613535	1.71603	0	0.800457
V$SRF_C	-4.99	-0.243	1.02	-2.12		DC2	1	0.909243	0.295316	0.144433		-0.208672	-0.613413	1.71603	2	-0.679991
V$PAX4_01	-4.75	-2.33	-1.91	-3.29		DC2	1	0.909243	0.295316	0.144433		-0.215075	-0.612594	1.71603	2	-0.676473
V$PPARG_02	-5.77	-10.5	-7.23	-11.4		DC2	1	0.909243	0.295316	0.144433		0.64093	0.611072	1.71603	0.981255	0.665652
V$SRF_02	-4.88	-1.2	1.09	-2.57		DC2	1	0.909243	0.295316	0.144433		-0.197263	-0.610559	1.71603	2	-0.682569
V$MEF2_04	-8.69	-7.04	-10	-9.91		DC2	1	0.909243	0.295316	0.144433		0.659385	0.609186	1.71603	0	0.659385
V$MAF_Q6	-3.29	-3.12	-2.66	-3.11		DC2	1	0.909243	0.295316	0.144433		-0.241116	-0.608607	1.71603	2	-0.677832
V$AR_04	-5.47	-5.29	-2.15	-4.56		DC2	1	0.909243	0.295316	0.144433		-0.302938	-0.608565	1.71603	2	-0.667969
V$MTERF_01	-5.01	-6.04	-5.97	-5.65		DC2	1	0.909243	0.295316	0.144433		0.250809	0.608518	1.71603	2	0.660369
V$LPOLYA_B	-3.36	-2.73	-0.413	-2.54		DC2	1	0.909243	0.295316	0.144433		-0.25453	-0.607911	1.71603	2	-0.675118
V$FXR_IR1_Q6	-5.31	-3.51	-3.65	-4.19		DC2	1	0.909243	0.295316	0.144433		-0.252316	-0.607722	1.71603	2	-0.658942
V$RORA_Q4	-2.33	-3.7	-3.72	-3.16		DC2	1	0.909243	0.295316	0.144433		0.229662	0.60655	1.71603	2	0.66389
V$PROP1_01	-7.82	-4.69	-6.34	-5.06		DC2	1	0.909243	0.295316	0.144433		-0.492604	-0.605245	1.71603	1.48358	-0.606652
V$SOX_01	4.6	0.697	-0.117	2.29		DC2	1	0.909243	0.295316	0.144433		0.202064	0.604916	1.71603	2	0.67063
V$STAT4_Q4	-2.02	0.244	3.34	-0.356		DC2	1	0.909243	0.295316	0.144433		-0.203442	-0.6025	1.71603	2	-0.675721
V$EGR1_01	-5.42	-6.77	-4.23	-4.49		DC2	1	0.909243	0.295316	0.144433		-0.62474	-0.600578	1.71603	0	-0.62474
V$PPARG_01	-11.3	-9.59	-10.3	-10		DC2	1	0.909243	0.295316	0.144433		-0.398548	-0.599895	1.71603	2	-0.613113
V$LFA1_Q6	-2.51	-0.806	-1.72	-1.01		DC2	1	0.909243	0.295316	0.144433		-0.490059	-0.599515	1.71603	1.43988	-0.601438
V$CREL_01	-1.65	-2.38	-1.42	-0.971		DC2	1	0.909243	0.295316	0.144433		-0.77974	-0.595243	1.71603	0	-0.77974
V$FOXO1_01	-0.806	-1.91	-0.671	0.573		DC2	1	0.909243	0.295316	0.144433		-0.837204	-0.595114	1.71603	0	-0.837204
V$SOX10_Q6	0.96	-0.779	-0.433	-0.147		DC2	1	0.909243	0.295316	0.144433		0.273448	0.594353	1.71603	2	0.636547
V$PXR_Q2	-3.52	-3.23	-0.662	-2.79		DC2	1	0.909243	0.295316	0.144433		-0.269096	-0.594054	1.71603	2	-0.657341
V$SREBP2_Q6	-3.06	-1.54	-0.962	-2.18		DC2	1	0.909243	0.295316	0.144433		-0.178729	-0.593639	1.71603	2	-0.664281
V$E2F6_01	-1.77	0.616	0.566	-0.355		DC2	1	0.909243	0.295316	0.144433		-0.219324	-0.593365	1.71603	2	-0.649936
V$ESE1_Q3	2.48	6.73	0.842	-1.07		DC2	1	0.909243	0.295316	0.144433		0.750313	0.591128	1.71603	0	0.750313
V$PAX4_03	-2.56	-1.7	-1.84	-2.03		DC2	1	0.909243	0.295316	0.144433		-0.250711	-0.58769	1.71603	2	-0.634138
V$NF1_Q6	0.0556	-1.84	-3.22	-1.08		DC2	1	0.909243	0.295316	0.144433		0.170215	0.587586	1.71603	2	0.66193
V$ARNT_01	-2.62	-5.96	-3.86	-5.9		DC2	1	0.909243	0.295316	0.144433		0.545174	0.587478	1.71603	1.00039	0.613672
V$CHX10_01	-4.47	-3.52	-4.94	-5.17		DC2	1	0.909243	0.295316	0.144433		0.707456	0.586452	1.71603	0	0.707456
V$GBX2_01	-1.66	-1.84	-1.71	-1.18		DC2	1	0.909243	0.295316	0.144433		-0.881118	-0.585609	1.71603	0	-0.881118
V$E2F_Q6	-2.55	-3.59	-1.23	-1.92		DC2	1	0.909243	0.295316	0.144433		-0.521427	-0.580207	1.71603	2	-0.592408
V$AHR_01	-5.67	-5.62	-4.87	-5.48		DC2	1	0.909243	0.295316	0.144433		-0.262789	-0.57991	1.71603	2	-0.642468
V$SOX2_Q6	-0.00117	-2.1	-0.965	-1.77		DC2	1	0.909243	0.295316	0.144433		0.459318	0.57972	1.71603	1.59497	0.580108
V$NRF2_Q4	-3.41	-3.27	-3.51	-2.51		DC2	1	0.909243	0.295316	0.144433		-0.845661	-0.578825	1.71603	0	-0.845661
V$AR_Q6	-1.37	-2.23	-0.964	-0.758		DC2	1	0.909243	0.295316	0.144433		-0.702339	-0.57862	1.71603	0	-0.702339
V$NKX22_01	-5.94	-2.76	-4.09	-3.63		DC2	1	0.909243	0.295316	0.144433		-0.365611	-0.578077	1.71603	2	-0.594163
V$SRF_Q5_01	-3.58	-1.2	-0.595	-2.27		DC2	1	0.909243	0.295316	0.144433		-0.162803	-0.576221	1.71603	2	-0.64564
V$AP1_Q6	-2.75	-2.01	-3.16	0.991		DC2	1	0.909243	0.295316	0.144433		-0.834313	-0.573464	1.71603	0	-0.834313
V$E2F_Q3_01	-2.44	-3.7	-1.4	-1.7		DC2	1	0.909243	0.295316	0.144433		-0.594398	-0.57335	1.71603	0	-0.594398
V$E2F1DP2_01	-2.48	-4.09	-1.51	-1.46		DC2	1	0.909243	0.295316	0.144433		-0.653525	-0.573277	1.71603	0	-0.653525
V$AP2ALPHA_03	-6.81	-7.03	-4.61	-6.29		DC2	1	0.909243	0.295316	0.144433		-0.305619	-0.572548	1.71603	2	-0.62652
V$AP2ALPHA_01	-2.91	-2.62	-1.79	-2.64		DC2	1	0.909243	0.295316	0.144433		-0.195792	-0.570115	1.71603	2	-0.642069
V$CP2_01	-2.44	-1.9	-2.54	-0.946		DC2	1	0.909243	0.295316	0.144433		-0.79396	-0.568971	1.71603	0	-0.79396
V$CTCF_01	-1.96	-2.27	-1.61	-1.79		DC2	1	0.909243	0.295316	0.144433		-0.522022	-0.566159	1.71603	2	-0.575793
V$SIX3_01	-1.47	-0.898	-1.92	-1.79		DC2	1	0.909243	0.295316	0.144433		0.589777	0.564445	1.71603	0	0.589777
V$HNF4_01_B	-5.5	-3.74	-5.43	-2.49		DC2	1	0.909243	0.295316	0.144433		-0.720171	-0.562646	1.71603	0	-0.720171
V$NKX25_03	0.3	-0.658	-1.1	-0.211		DC2	1	0.909243	0.295316	0.144433		0.138555	0.562029	1.71603	2	0.636261
V$ELK1_02	-3.49	-1.05	-1.33	-2.1		DC2	1	0.909243	0.295316	0.144433		-0.200057	-0.561535	1.71603	2	-0.614838
V$OLF1_01	-3.88	-2.1	-1.28	-2.94		DC2	1	0.909243	0.295316	0.144433		-0.134557	-0.558694	1.71603	2	-0.63316
V$NKX32_02	-1.15	-1.58	-1.23	-0.438		DC2	1	0.909243	0.295316	0.144433		-0.852904	-0.558437	1.71603	0	-0.852904
V$OCT1_07	-7.16	-6.87	-7.11	-6.79		DC2	1	0.909243	0.295316	0.144433		-0.638502	-0.556156	1.71603	0.381926	-0.641528
V$E2F_02	-2.68	-4.18	-0.801	-1.91		DC2	1	0.909243	0.295316	0.144433		-0.485782	-0.555204	1.71603	2	-0.57064
V$MAZ_Q6	-1.49	-1.45	1.09	-0.96		DC2	1	0.909243	0.295316	0.144433		-0.244502	-0.554411	1.71603	2	-0.616758
V$E2F1_Q4_01	-2.46	-3.77	-1.56	-1.76		DC2	1	0.909243	0.295316	0.144433		-0.597408	-0.552771	1.71603	0	-0.597408
V$MEF2_Q6_01	1.73	-2.37	-0.305	-1.34		DC2	1	0.909243	0.295316	0.144433		0.380589	0.549526	1.71603	2	0.556071
V$GATA1_04	-3.03	-2.63	-2.66	-4.9		DC2	1	0.909243	0.295316	0.144433		0.860002	0.547512	1.71603	0	0.860002
V$SRF_01	-8.45	-7.73	1.25	-6.59		DC2	1	0.909243	0.295316	0.144433		-0.211649	-0.542656	1.71603	2	-0.609047
V$ROAZ_01	-5.09	-5.76	-8.48	-5.77		DC2	1	0.909243	0.295316	0.144433		0.175926	0.541537	1.71603	2	0.613464
V$SF1_Q6	-1.55	-3.19	-1.71	0.406		DC2	1	0.909243	0.295316	0.144433		-0.821409	-0.540003	1.71603	0	-0.821409
V$HOXA4_Q2	-3.24	-1.33	-0.964	-2.29		DC2	1	0.909243	0.295316	0.144433		-0.119108	-0.537021	1.71603	2	-0.607812
V$R_01	-6.36	-6.6	-5.61	-6.2		DC2	1	0.909243	0.295316	0.144433		-0.327424	-0.536393	1.71603	2	-0.580818
V$GEN_INI_B	-2.83	0.509	-0.00906	-1.01		DC2	1	0.909243	0.295316	0.144433		-0.175368	-0.534015	1.71603	2	-0.586863
V$FOXM1_01	-1.37	-1.63	-1.54	-0.597		DC2	1	0.909243	0.295316	0.144433		-0.852836	-0.533824	1.71603	0	-0.852836
V$SIX6_02	-1.33	-0.76	-1.76	-1.59		DC2	1	0.909243	0.295316	0.144433		0.54916	0.532948	1.71603	0	0.54916
V$ISRE_01	-3.69	-2.91	0.598	-2.89		DC2	1	0.909243	0.295316	0.144433		-0.166975	-0.530878	1.71603	2	-0.602987
V$NRSF_Q4	-5.34	-6.32	-5.33	-6.93		DC2	1	0.909243	0.295316	0.144433		0.688489	0.529936	1.71603	0	0.688489
V$PAX4_04	-3.72	-3.79	-1.36	-3.31		DC2	1	0.909243	0.295316	0.144433		-0.226489	-0.529456	1.71603	2	-0.591561
V$TRF1_01	-4.13	-11.4	-10.2	-8.07		DC2	1	0.909243	0.295316	0.144433		0.172241	0.529326	1.71603	2	0.581811
V$AHRARNT_01	-5.72	-7.98	-4.57	-4.59		DC2	1	0.909243	0.295316	0.144433		-0.614179	-0.5293	1.71603	0	-0.614179
V$MEF2_03	-4.69	-7.24	-6.89	-6.05		DC2	1	0.909243	0.295316	0.144433		0.162648	0.528393	1.71603	2	0.583245
V$HOXD13_01	-0.148	-0.812	0.0054	0.279		DC2	1	0.909243	0.295316	0.144433		-0.708292	-0.527508	1.71603	0	-0.708292
V$LHX3_01	-6.02	-5.06	-5.19	-5.51		DC2	1	0.909243	0.295316	0.144433		-0.160426	-0.527096	1.71603	2	-0.582218
V$AR_02	-8.4	-8.12	-1.95	-7.32		DC2	1	0.909243	0.295316	0.144433		-0.197074	-0.523794	1.71603	2	-0.590203
V$SIX1_01	-1.57	-1.12	-1.82	-1.78		DC2	1	0.909243	0.295316	0.144433		0.590777	0.523623	1.71603	0	0.590777
V$GEN_INI3_B	-2.9	0.588	0.0314	-1.04		DC2	1	0.909243	0.295316	0.144433		-0.162928	-0.523565	1.71603	2	-0.577085
V$E2F1_Q4	-1.86	-2.84	-1.51	-1.33		DC2	1	0.909243	0.295316	0.144433		-0.655647	-0.522579	1.71603	0	-0.655647
V$E2F_Q4	-2.45	-3.85	-1.17	-1.88		DC2	1	0.909243	0.295316	0.144433		-0.496203	-0.522436	1.71603	2	-0.529922
V$OG2_01	-4.79	-3.62	-3.3	-4.24		DC2	1	0.909243	0.295316	0.144433		-0.0939852	-0.520274	1.71603	2	-0.594381
V$FXR_Q2	-2.47	-3.09	-2.16	-2.18		DC2	1	0.909243	0.295316	0.144433		-0.601076	-0.518794	1.71603	0	-0.601076
V$HEB_Q6	-2.42	-2.32	1.08	-1.86		DC2	1	0.909243	0.295316	0.144433		-0.19447	-0.5182	1.71603	2	-0.584319
V$TEF_Q6	-1.36	-2.16	-1.4	-0.621		DC2	1	0.909243	0.295316	0.144433		-0.785067	-0.517107	1.71603	0	-0.785067
V$CDPCR3_01	-5.78	-5.17	-5.94	-6.13		DC2	1	0.909243	0.295316	0.144433		0.680651	0.516227	1.71603	0	0.680651
V$IK1_01	-3.42	-3.75	-0.713	-2.99		DC2	1	0.909243	0.295316	0.144433		-0.238086	-0.516135	1.71603	2	-0.574292
V$HMBOX1_01	-1.46	-1.88	-1.49	-1.06		DC2	1	0.909243	0.295316	0.144433		-0.789151	-0.515983	1.71603	0	-0.789151
V$PAX9_B	-1.78	-2.77	-3.79	-2.26		DC2	1	0.909243	0.295316	0.144433		0.0899841	0.514586	1.71603	2	0.594351
V$CPHX_01	-1.79	0.287	-1.04	-0.0788		DC2	1	0.909243	0.295316	0.144433		-0.42768	-0.514381	1.71603	1.0461	-0.522342
V$TBP_01	-3.35	-3.06	-2.76	-3.21		DC2	1	0.909243	0.295316	0.144433		-0.088775	-0.513454	1.71603	2	-0.593288
V$HNF1_Q6_01	-2.23	-4.07	-0.739	-1.52		DC2	1	0.909243	0.295316	0.144433		-0.504594	-0.512593	1.71603	2	-0.516509
V$SP1_Q6	5.43	1.39	4.66	1.17		DC2	1	0.909243	0.295316	0.144433		0.543234	0.507196	1.71603	0.984669	0.564359
V$BACH1_01	-6.05	-1.81	-7.33	3.84		DC2	1	0.909243	0.295316	0.144433		-0.732997	-0.507149	1.71603	0	-0.732997
V$GATA3_03	-4.14	-3.58	-2.47	-3.83		DC2	1	0.909243	0.295316	0.144433		-0.102285	-0.505629	1.71603	2	-0.584163
V$USF2_Q6	-2.82	-2.53	-2.16	-2.68		DC2	1	0.909243	0.295316	0.144433		-0.0849123	-0.50493	1.71603	2	-0.585046
V$EVI1_03	-6.43	-4.65	-2.01	-5.54		DC2	1	0.909243	0.295316	0.144433		-0.0896495	-0.50457	1.71603	2	-0.584325
V$AP1_C	-2.85	-1.71	-3.76	1.72		DC2	1	0.909243	0.295316	0.144433		-0.774492	-0.504026	1.71603	0	-0.774492
V$GATA1_01	-3.3	-3.22	-2.7	-3.21		DC2	1	0.909243	0.295316	0.144433		-0.14693	-0.503829	1.71603	2	-0.575931
V$SREBP1_Q5	-3.79	-1.5	-2	-2.59		DC2	1	0.909243	0.295316	0.144433		-0.153475	-0.501644	1.71603	2	-0.552139
V$TBP_Q6	-1.68	-2.26	-1.69	-2.48		DC2	1	0.909243	0.295316	0.144433		0.630175	0.499898	1.71603	0	0.630175
V$AP1_Q4	-2.71	-2.78	-3.27	-0.649		DC2	1	0.909243	0.295316	0.144433		-0.81467	-0.499157	1.71603	0	-0.81467
V$GAF_Q6	-3.19	-2.54	0.807	-2.6		DC2	1	0.909243	0.295316	0.144433		-0.133155	-0.498819	1.71603	2	-0.572473
V$SMAD1_01	4.38	-1.55	0.885	0.797		DC2	1	0.909243	0.295316	0.144433		0.238569	0.497412	1.71603	2	0.525663
V$AP1_01	-3.1	-1.62	-3.87	1.19		DC2	1	0.909243	0.295316	0.144433		-0.746715	-0.495616	1.71603	0	-0.746715
V$MEF2_02	-4.13	-6.58	-3.6	-2.87		DC2	1	0.909243	0.295316	0.144433		-0.662687	-0.491771	1.71603	0	-0.662687
V$GATA_C	-2.85	-3.36	-0.806	-2.58		DC2	1	0.909243	0.295316	0.144433		-0.245106	-0.491461	1.71603	2	-0.544666
V$GEN_INI2_B	-2.86	0.791	0.0632	-1.02		DC2	1	0.909243	0.295316	0.144433		-0.131896	-0.490198	1.71603	2	-0.543556
V$E2F1_02	-2.53	-3.81	-1.13	-2.15		DC2	1	0.909243	0.295316	0.144433		-0.411828	-0.488388	1.71603	2	-0.507842
V$LRF_Q2	-3.55	-1.93	-2.65	-2.56		DC2	1	0.909243	0.295316	0.144433		-0.244515	-0.487365	1.71603	2	-0.511982
V$K2B_01	-1.46	-1.9	-1.42	-1.2		DC2	1	0.909243	0.295316	0.144433		-0.701212	-0.485751	1.71603	0	-0.701212
V$GCNF_01	-6.8	-4.93	-7.13	-3.5		DC2	1	0.909243	0.295316	0.144433		-0.675576	-0.483988	1.71603	0	-0.675576
V$MMEF2_Q6	-1.07	-1.44	-1.17	-1.39		DC2	1	0.909243	0.295316	0.144433		0.441454	0.480122	1.71603	1.00035	0.507551
V$AP4_Q6	-2.1	-2.23	0.693	-1.8		DC2	1	0.909243	0.295316	0.144433		-0.166975	-0.478395	1.71603	2	-0.543876
V$OSF2_Q6	-2.78	-3.33	-2.73	-2.48		DC2	1	0.909243	0.295316	0.144433		-0.685322	-0.473859	1.71603	0	-0.685322
V$CREB_Q2	-2.08	-3.05	1.08	-1.74		DC2	1	0.909243	0.295316	0.144433		-0.236879	-0.472303	1.71603	2	-0.524132
V$EVI1_06	-3.07	-4.31	-2.83	-5.21		DC2	1	0.909243	0.295316	0.144433		0.66323	0.471669	1.71603	0	0.66323
V$SREBP_Q6	-3.55	-1.99	-2.06	-2.86		DC2	1	0.909243	0.295316	0.144433		-0.0692391	-0.471461	1.71603	2	-0.537469
V$OCT1_06	-3.09	-2.14	-0.748	-2.7		DC2	1	0.909243	0.295316	0.144433		-0.0506072	-0.470903	1.71603	2	-0.55268
V$YY1_01	-2.36	-1.05	-1.48	-1.67		DC2	1	0.909243	0.295316	0.144433		-0.155331	-0.4693	1.71603	2	-0.511527
V$HEN1_01	-7.72	-5.54	-5.28	-6.82		DC2	1	0.909243	0.295316	0.144433		-0.0443061	-0.469171	1.71603	2	-0.542578
V$CREBP1_Q2	-2.61	-1.92	1.73	-2.12		DC2	1	0.909243	0.295316	0.144433		-0.098447	-0.468939	1.71603	2	-0.54447
V$LMAF_Q2	-3.03	-1.8	-0.88	-2.56		DC2	1	0.909243	0.295316	0.144433		-0.0316945	-0.468703	1.71603	2	-0.550837
V$CEBP_Q2_01	0.906	-0.684	-1.61	0.3		DC2	1	0.909243	0.295316	0.144433		0.0284073	0.467561	1.71603	2	0.548995
V$AHRHIF_Q6	-3.5	-4.17	-2.25	-3.34		DC2	1	0.909243	0.295316	0.144433		-0.29323	-0.466766	1.71603	2	-0.506782
V$PBX_Q3	-3.83	-1.75	-2.93	-2.44		DC2	1	0.909243	0.295316	0.144433		-0.29485	-0.465051	1.71603	2	-0.473269
V$CACCCBINDINGFACTOR_Q6	-4.21	-4.16	-2.79	-4.08		DC2	1	0.909243	0.295316	0.144433		-0.123631	-0.462357	1.71603	2	-0.533068
V$ATF5_01	-4	-2.63	-2.27	-3.47		DC2	1	0.909243	0.295316	0.144433		-0.0255879	-0.461191	1.71603	2	-0.538969
V$EBOX_Q6_01	-2.19	-2.63	-2.44	-2.44		DC2	1	0.909243	0.295316	0.144433		0.198091	0.460597	1.71603	2	0.490361
V$GFI1_Q6	-1.13	-2.36	-2.52	-1.62		DC2	1	0.909243	0.295316	0.144433		0.0317584	0.459266	1.71603	2	0.533696
V$P50P50_Q3	-3.68	-2.76	-4.21	-3.93		DC2	1	0.909243	0.295316	0.144433		0.486472	0.458183	1.71603	0	0.486472
V$P63_01	-8.23	-11.4	-7.81	-6.82		DC2	1	0.909243	0.295316	0.144433		-0.64212	-0.453766	1.71603	0	-0.64212
V$PEA3_Q6	-0.977	-0.539	-1.62	1.21		DC2	1	0.909243	0.295316	0.144433		-0.746452	-0.453574	1.71603	0	-0.746452
V$CEBP_Q2	-1.52	-2.16	-1.77	-0.817		DC2	1	0.909243	0.295316	0.144433		-0.780335	-0.450221	1.71603	0	-0.780335
V$HMX1_01	-4.54	-3.97	-4.05	-4.29		DC2	1	0.909243	0.295316	0.144433		-0.0636795	-0.449984	1.71603	2	-0.511651
V$SRF_Q4	-4.71	-2.54	0.629	-3.94		DC2	1	0.909243	0.295316	0.144433		-0.0265868	-0.449735	1.71603	2	-0.532687
V$LHX8_01	-1.58	-1.77	-1.65	-1.38		DC2	1	0.909243	0.295316	0.144433		-0.777132	-0.449558	1.71603	0	-0.777132
V$ZEC_01	-5.96	-4.79	-6.33	-3.77		DC2	1	0.909243	0.295316	0.144433		-0.662127	-0.449491	1.71603	0	-0.662127
V$MEIS1BHOXA9_02	-5.64	-4.88	-1.53	-5.26		DC2	1	0.909243	0.295316	0.144433		-0.0670194	-0.447558	1.71603	2	-0.525382
V$NERF_Q2	-1.94	-4.38	-2.04	-0.55		DC2	1	0.909243	0.295316	0.144433		-0.698084	-0.446902	1.71603	0	-0.698084
V$LDSPOLYA_B	-2.45	-3.1	-2.34	-3.44		DC2	1	0.909243	0.295316	0.144433		0.620823	0.445827	1.71603	0	0.620823
V$SOX9_Q4	0.158	0.95	-0.97	3.87		DC2	1	0.909243	0.295316	0.144433		-0.737517	-0.445109	1.71603	0	-0.737517
V$NEUROD_02	-1.39	-0.638	-0.356	-3.95		DC2	1	0.909243	0.295316	0.144433		0.792288	0.444689	1.71603	0	0.792288
V$DUXL_01	-0.721	-0.88	-1.11	0.272		DC2	1	0.909243	0.295316	0.144433		-0.784172	-0.443376	1.71603	0	-0.784172
V$PTF1BETA_Q6	-2.84	-2.16	-1.81	-2.61		DC2	1	0.909243	0.295316	0.144433		0.00232095	-0.440378	1.71603	2	-0.522817
V$AP1_Q4_01	-1.81	-1.43	-3.11	1.95		DC2	1	0.909243	0.295316	0.144433		-0.752402	-0.439604	1.71603	0	-0.752402
V$VDR_Q3	-3.67	-1.96	-1.85	-3.02		DC2	1	0.909243	0.295316	0.144433		-0.0133143	-0.437845	1.71603	2	-0.511381
V$POU6F1_01	-5.99	-3.36	-1.67	-5.13		DC2	1	0.909243	0.295316	0.144433		0.00499547	-0.437196	1.71603	2	-0.520625
V$ZIC2_01	-2.9	-2.05	-2.24	-2.52		DC2	1	0.909243	0.295316	0.144433		-0.0704399	-0.436172	1.71603	2	-0.492395
V$SRF_Q6	-5.22	-1.15	0.723	-3.86		DC2	1	0.909243	0.295316	0.144433		0.00725767	-0.435856	1.71603	2	-0.518041
V$NKX62_Q2	-3.22	-1.58	-0.164	-2.7		DC2	1	0.909243	0.295316	0.144433		0.00348736	-0.435233	1.71603	2	-0.519392
V$LHX4_01	-1.35	-1.68	-1.48	-1.02		DC2	1	0.909243	0.295316	0.144433		-0.766192	-0.433625	1.71603	0	-0.766192
V$AP4_Q6_01	-2.06	-1.48	0.441	-1.85		DC2	1	0.909243	0.295316	0.144433		-0.0389774	-0.432526	1.71603	2	-0.512751
V$TFIII_Q6	-2.66	-2.99	-1.28	-2.6		DC2	1	0.909243	0.295316	0.144433		-0.165286	-0.432342	1.71603	2	-0.49148
V$TEL2_Q6	-2.05	-2.5	-2.27	-2.31		DC2	1	0.909243	0.295316	0.144433		0.204092	0.430334	1.71603	2	0.452069
V$XPF1_Q6	-2.16	-2.21	3.19	-1.91		DC2	1	0.909243	0.295316	0.144433		-0.09591	-0.429179	1.71603	2	-0.500153
V$USF_Q6_01	-3.05	-2.81	-2.74	-3.75		DC2	1	0.909243	0.295316	0.144433		0.78194	0.428239	1.71603	0	0.78194
V$NMYC_01	-4.24	-4.2	-3.9	-4.22		DC2	1	0.909243	0.295316	0.144433		-0.0600258	-0.42739	1.71603	2	-0.503959
V$NFKAPPAB_01	-3.82	-2.52	-4.8	-4.03		DC2	1	0.909243	0.295316	0.144433		0.392488	0.427257	1.71603	2	0.440074
V$TAACC_B	-5.34	-4.13	-6.05	-5.57		DC2	1	0.909243	0.295316	0.144433		0.436936	0.426576	1.71603	0	0.436936
V$PAX3_01	-6.67	-6.98	-0.101	-6.43		DC2	1	0.909243	0.295316	0.144433		-0.0995272	-0.423463	1.71603	2	-0.493047
V$CMYC_02	-6.81	-5.03	-4.77	-6.19		DC2	1	0.909243	0.295316	0.144433		0.0107803	-0.423394	1.71603	2	-0.500584
V$BACH2_01	-3.45	-1.63	-4.28	0.194		DC2	1	0.909243	0.295316	0.144433		-0.653477	-0.422991	1.71603	0	-0.653477
V$GATA3_02	-4.35	-1.77	-1.58	-3.43		DC2	1	0.909243	0.295316	0.144433		0.00730879	-0.420861	1.71603	2	-0.495848
V$EVX2_01	-1.83	-2.08	-1.83	-1.72		DC2	1	0.909243	0.295316	0.144433		-0.649052	-0.4198	1.71603	0	-0.649052
V$HOXA7_01	-3.29	-1.39	-3.66	-3.87		DC2	1	0.909243	0.295316	0.144433		0.567192	0.417983	1.71603	0	0.567192
V$EVI1_05	-4.56	-2.91	0.734	-4.12		DC2	1	0.909243	0.295316	0.144433		-0.0044118	-0.416087	1.71603	2	-0.499238
V$CREBATF_Q6	-0.774	-1.68	5.63	-0.659		DC2	1	0.909243	0.295316	0.144433		-0.113748	-0.413423	1.71603	2	-0.479112
V$PKNOX2_01	-1.08	-0.661	-0.715	-0.916		DC2	1	0.909243	0.295316	0.144433		-0.0159647	-0.413169	1.71603	2	-0.478554
V$ZTA_Q2	-1.01	-3.39	-3.23	-1.9		DC2	1	0.909243	0.295316	0.144433		0.00167033	0.411717	1.71603	2	0.480941
V$CEBPB_01	-0.512	-1.86	-2.79	-0.869		DC2	1	0.909243	0.295316	0.144433		-0.0407565	0.404055	1.71603	2	0.489338
V$RSRFC4_01	-1.8	-7.07	-5.09	-4.24		DC2	1	0.909243	0.295316	0.144433		0.0827135	0.398454	1.71603	2	0.442426
V$E2F1_01	-0.625	-1.15	2.98	-0.635		DC2	1	0.909243	0.295316	0.144433		-0.0964746	-0.398449	1.71603	2	-0.465051
V$GADP_01	-2.48	-1.38	-2.92	-2.66		DC2	1	0.909243	0.295316	0.144433		0.451775	0.393943	1.71603	0	0.451775
V$TAL1_01	-0.502	-3.32	-1.33	-2.42		DC2	1	0.909243	0.295316	0.144433		0.288476	0.39389	1.71603	1.43499	0.395194
V$IPF1_Q4	-3.95	-2.8	-0.998	-3.72		DC2	1	0.909243	0.295316	0.144433		0.0340296	-0.392794	1.71603	2	-0.478393
V$SREBP1_Q6	-1.99	-0.388	-1.7	-2.82		DC2	1	0.909243	0.295316	0.144433		0.677988	0.390973	1.71603	0	0.677988
V$GATA1_02	-4.12	-3.96	-2.76	-4.1		DC2	1	0.909243	0.295316	0.144433		-0.0168931	-0.390118	1.71603	2	-0.468883
V$IK3_01	-1.44	-2.48	-0.672	-3.85		DC2	1	0.909243	0.295316	0.144433		0.644972	0.387043	1.71603	0	0.644972
V$HIF2A_01	-3.81	-4.99	-1.18	-3.87		DC2	1	0.909243	0.295316	0.144433		-0.163593	-0.386845	1.71603	2	-0.439281
V$OTX_Q1	-3.46	-2.95	-3.32	-3.11		DC2	1	0.909243	0.295316	0.144433		-0.290776	-0.386121	1.71603	1.20643	-0.389863
V$GABPALPHA_Q4	-1.2	0.63	-0.0362	-0.393		DC2	1	0.909243	0.295316	0.144433		-0.0586598	-0.384303	1.71603	2	-0.431052
V$ATF6_01	-4.79	-4.95	-1.54	-4.85		DC2	1	0.909243	0.295316	0.144433		-0.0492109	-0.381096	1.71603	2	-0.453464
V$SOX4_01	-0.38	-0.763	-0.588	-0.0144		DC2	1	0.909243	0.295316	0.144433		-0.736502	-0.380692	1.71603	0	-0.736502
V$HNF4_Q6_01	-2.85	-3.54	-3.2	-2.23		DC2	1	0.909243	0.295316	0.144433		-0.732865	-0.380452	1.71603	0	-0.732865
V$MYB_Q5_01	-3.05	-1.41	-2.41	-2.1		DC2	1	0.909243	0.295316	0.144433		-0.197427	-0.379624	1.71603	2	-0.392178
V$BEN_02	-2.72	-3.69	-2.77	-3.61		DC2	1	0.909243	0.295316	0.144433		0.424532	0.376651	1.71603	0.901106	0.437955
V$CREBP1_01	-4.93	-4.93	-1.21	-5.01		DC2	1	0.909243	0.295316	0.144433		-0.0282981	-0.374365	1.71603	2	-0.449328
V$E2F4DP1_01	-2.89	-5.4	-1.07	-2.8		DC2	1	0.909243	0.295316	0.144433		-0.320406	-0.371884	1.71603	2	-0.390162
V$LBP1_Q6	0.29	-1.35	0.712	-1.92		DC2	1	0.909243	0.295316	0.144433		0.543035	0.369401	1.71603	0	0.543035
V$CKROX_Q2	-1.57	-0.343	0.904	-1.36		DC2	1	0.909243	0.295316	0.144433		0.0717806	-0.369379	1.71603	2	-0.456696
V$NKX26_01	-0.564	-1.32	-1.29	-0.8		DC2	1	0.909243	0.295316	0.144433		-0.0546412	0.367093	1.71603	2	0.440708
V$NRSF_01	-6.37	-10.8	-6.93	-9.92		DC2	1	0.909243	0.295316	0.144433		0.360515	0.364394	1.71603	0.999973	0.404918
V$CEBPA_01	-0.536	-2.45	-2.05	-1.22		DC2	1	0.909243	0.295316	0.144433		-0.02292	0.364041	1.71603	2	0.427415
V$CNOT3_01	-3.94	-2.77	-2.91	-3.56		DC2	1	0.909243	0.295316	0.144433		0.0489867	-0.359922	1.71603	2	-0.429706
V$PAX6_01	-5.49	-2.86	-3.81	-4.41		DC2	1	0.909243	0.295316	0.144433		-0.0252082	-0.359409	1.71603	2	-0.408843
V$MUSCLE_INI_B	-3.47	-1.65	-1.74	-2.92		DC2	1	0.909243	0.295316	0.144433		0.0645259	-0.357121	1.71603	2	-0.430885
V$PPARG_Q6	-2.42	-3.32	-1.49	-2.47		DC2	1	0.909243	0.295316	0.144433		-0.232254	-0.354039	1.71603	2	-0.387488
V$AP2GAMMA_01	-2.89	-2.5	-1.97	-2.85		DC2	1	0.909243	0.295316	0.144433		0.0819193	-0.352657	1.71603	2	-0.440364
V$COUP_01	-3.55	-2.82	-2.91	-3.32		DC2	1	0.909243	0.295316	0.144433		0.0585668	-0.351034	1.71603	2	-0.421195
V$E47_02	-4.69	-5.19	-5.68	-3.07		DC2	1	0.909243	0.295316	0.144433		-0.721406	-0.350974	1.71603	0	-0.721406
V$NKX3A_01	-4.64	-3.6	-4.66	-4.89		DC2	1	0.909243	0.295316	0.144433		0.549472	0.349475	1.71603	0	0.549472
V$RORA2_01	-6.36	-4.95	-5.28	-7.95		DC2	1	0.909243	0.295316	0.144433		0.723196	0.348094	1.71603	0	0.723196
V$UF1H3BETA_Q6	-3.95	-0.818	-2.64	-2.33		DC2	1	0.909243	0.295316	0.144433		-0.132029	-0.347519	1.71603	2	-0.368397
V$SOX_Q6	0.248	-1.7	-0.858	1.86		DC2	1	0.909243	0.295316	0.144433		-0.709379	-0.345906	1.71603	0	-0.709379
V$PAX6_Q2	-3.94	-4.6	-3.26	-3.99		DC2	1	0.909243	0.295316	0.144433		-0.221206	-0.345611	1.71603	2	-0.379868
V$NFAT_Q6	0.0618	2.28	6.73	0.122		DC2	1	0.909243	0.295316	0.144433		0.0769255	-0.345131	1.71603	2	-0.431995
V$TAL1_Q6	-1.58	-3.23	-2.18	-2.49		DC2	1	0.909243	0.295316	0.144433		0.16498	0.344542	1.71603	2	0.357214
V$CP2_02	-2.53	-2.56	-3.34	-1.08		DC2	1	0.909243	0.295316	0.144433		-0.692139	-0.344428	1.71603	0	-0.692139
V$HEN1_02	-8.43	-8.09	-5.03	-8.58		DC2	1	0.909243	0.295316	0.144433		0.0313358	-0.34396	1.71603	2	-0.42457
V$CACBINDINGPROTEIN_Q6	0.143	-1.36	0.882	-2.28		DC2	1	0.909243	0.295316	0.144433		0.562581	0.343661	1.71603	0	0.562581
V$NRSE_B	-4.23	-6.01	-4.4	-5.63		DC2	1	0.909243	0.295316	0.144433		0.342101	0.339121	1.71603	0.999883	0.382111
V$TST1_01	-1.29	-1.39	-1.93	-0.215		DC2	1	0.909243	0.295316	0.144433		-0.693279	-0.336414	1.71603	0	-0.693279
V$FRA1_Q5	-1.99	-1.6	-3.98	1.7		DC2	1	0.909243	0.295316	0.144433		-0.667569	-0.334989	1.71603	0	-0.667569
V$E2F1DP1RB_01	-2.8	-5.59	-1.15	-2.85		DC2	1	0.909243	0.295316	0.144433		-0.302658	-0.333793	1.71603	2	-0.349034
V$VBP_01	-2.76	-2.81	-2.4	-3.41		DC2	1	0.909243	0.295316	0.144433		0.66962	0.33246	1.71603	0	0.66962
V$MYOD_Q6_01	-3.14	-3.47	0.14	-3.46		DC2	1	0.909243	0.295316	0.144433		0.00228272	-0.326105	1.71603	2	-0.399644
V$AP1_Q6_01	-1.13	-1.52	-3.14	2.06		DC2	1	0.909243	0.295316	0.144433		-0.685841	-0.324139	1.71603	0	-0.685841
V$FAC1_01	-1.66	-2.8	-1.87	-1.29		DC2	1	0.909243	0.295316	0.144433		-0.599637	-0.32212	1.71603	0	-0.599637
V$E4BP4_01	-4.31	-2.85	-3.15	-5.76		DC2	1	0.909243	0.295316	0.144433		0.696934	0.313323	1.71603	0	0.696934
V$CEBP_C	-3.08	-3.45	-3.08	-3.39		DC2	1	0.909243	0.295316	0.144433		0.358062	0.312309	1.71603	0.982974	0.37193
V$KAISO_01	-3.75	-1.71	-3.17	-4.54		DC2	1	0.909243	0.295316	0.144433		0.622404	0.312133	1.71603	0	0.622404
V$PBX1_01	-1.82	-0.867	-1.89	-0.95		DC2	1	0.909243	0.295316	0.144433		-0.389643	-0.308449	1.71603	0.269507	-0.390528
V$MOVOB_01	-3.16	-1.3	-1.94	-2.53		DC2	1	0.909243	0.295316	0.144433		0.0515522	-0.303828	1.71603	2	-0.35995
V$ELK1_01	-2.1	0.928	-2.46	-2.36		DC2	1	0.909243	0.295316	0.144433		0.439672	0.301987	1.71603	0	0.439672
V$SP1_Q2_01	2.76	-0.253	3.01	0.0286		DC2	1	0.909243	0.295316	0.144433		0.383299	0.300872	1.71603	0.234312	0.383949
V$PLZF_02	-2.76	-7.85	0.0788	-3.17		DC2	1	0.909243	0.295316	0.144433		-0.263439	-0.298778	1.71603	2	-0.316057
V$GATA4_Q3	-2.2	1.38	-2.04	-2.8		DC2	1	0.909243	0.295316	0.144433		0.509948	0.29719	1.71603	0	0.509948
V$AP2_Q6_01	-2.04	-0.638	-1.5	-2.66		DC2	1	0.909243	0.295316	0.144433		0.633658	0.296537	1.71603	0	0.633658
V$CREB_Q4	-1.38	-2.76	3.05	-2.11		DC2	1	0.909243	0.295316	0.144433		-0.0146808	-0.295871	1.71603	2	-0.362011
V$MECP2_01	-3.63	-4.1	-3.39	-4.3		DC2	1	0.909243	0.295316	0.144433		0.504686	0.2939	1.71603	0	0.504686
V$SEF1_C	-5.57	-5.5	-3.88	-5.77		DC2	1	0.909243	0.295316	0.144433		0.0739659	-0.293739	1.71603	2	-0.374738
V$ISX_01	-1.18	-1.32	-1.4	-0.904		DC2	1	0.909243	0.295316	0.144433		-0.682074	-0.292568	1.71603	0	-0.682074
V$BEN_01	-2.04	-2.09	-1.69	-2.59		DC2	1	0.909243	0.295316	0.144433		0.633149	0.291557	1.71603	0	0.633149
V$TCF3_01	2.64	-0.522	4.49	2.3		DC2	1	0.909243	0.295316	0.144433		-0.241753	-0.289052	1.71603	2	-0.30917
ATF3_ChIPSeq	-2.4	-0.805	-4.66	1.84		DC2	1	0.909243	0.295316	0.144433		-0.579619	-0.287105	1.71603	0	-0.579619
V$PAX1_B	-6.71	-4.79	-4.73	-6.35		DC2	1	0.909243	0.295316	0.144433		0.153385	-0.285436	1.71603	2	-0.366432
V$CREB_01	-2.02	-4.33	5.47	-3.41		DC2	1	0.909243	0.295316	0.144433		0.00242813	-0.282368	1.71603	2	-0.34957
V$CEBP_Q3	1.22	0.263	0.239	2.32		DC2	1	0.909243	0.295316	0.144433		-0.676925	-0.28182	1.71603	0	-0.676925
V$HNF4_Q6	-1.99	-1.89	-0.47	-2.19		DC2	1	0.909243	0.295316	0.144433		0.0947974	-0.279942	1.71603	2	-0.362447
V$CDPCR3HD_01	-4.39	-4.36	-3.41	-4.53		DC2	1	0.909243	0.295316	0.144433		0.0904879	-0.276659	1.71603	2	-0.358082
V$CTF1_01	-5.49	-4.45	-5.88	-5.42		DC2	1	0.909243	0.295316	0.144433		0.293645	0.276124	1.71603	0	0.293645
V$HNF4_01	-3.26	-3.76	-3.61	-2.9		DC2	1	0.909243	0.295316	0.144433		-0.661016	-0.275674	1.71603	0	-0.661016
V$SMAD4_Q6	-4.14	-2.18	-3.01	-3.47		DC2	1	0.909243	0.295316	0.144433		0.0537109	-0.275308	1.71603	2	-0.325275
V$IPF1_Q4_01	-3.77	-1.23	1.04	-3.83		DC2	1	0.909243	0.295316	0.144433		0.172901	-0.275011	1.71603	2	-0.365806
V$CDX2_Q5_01	-3.32	-2.39	-2.75	-3.02		DC2	1	0.909243	0.295316	0.144433		0.0717464	-0.273491	1.71603	2	-0.327664
V$TGIF_02	-0.585	-0.968	-0.342	-1.16		DC2	1	0.909243	0.295316	0.144433		0.499193	0.272345	1.71603	0	0.499193
V$ALX4_01	-5.16	-5.25	-4.93	-5.21		DC2	1	0.909243	0.295316	0.144433		3.25961e-05	-0.268161	1.71603	2	-0.332762
V$GATA2_03	-4.73	-1.81	-2.56	-3.97		DC2	1	0.909243	0.295316	0.144433		0.123558	-0.267427	1.71603	2	-0.334033
V$CMAF_01	-2.44	-3.88	-1.63	-2.66		DC2	1	0.909243	0.295316	0.144433		-0.211895	-0.26282	1.71603	2	-0.284531
V$E2F_Q4_01	-1.03	-3.76	-0.598	-1.05		DC2	1	0.909243	0.295316	0.144433		-0.36557	-0.261673	1.71603	0	-0.36557
V$E2F_Q6_01	-0.934	-3.97	-0.625	-0.877		DC2	1	0.909243	0.295316	0.144433		-0.392036	-0.261421	1.71603	0	-0.392036
V$CREBP1CJUN_01	-2.27	-4.49	7.18	-4.27		DC2	1	0.909243	0.295316	0.144433		0.0473323	-0.259474	1.71603	2	-0.331285
V$STAT3STAT3_Q3	2.22	-2.08	1.7	2.82		DC2	1	0.909243	0.295316	0.144433		-0.495387	-0.258331	1.71603	0	-0.495387
V$HOXA13_01	-3.45	-2.26	-2.55	-3.16		DC2	1	0.909243	0.295316	0.144433		0.138013	-0.257927	1.71603	2	-0.326158
V$HNF1_Q6	-3.07	-4.68	-2.61	-3.19		DC2	1	0.909243	0.295316	0.144433		-0.298233	-0.254034	1.71603	0	-0.298233
V$PAX_Q6	-2.87	0.197	-1.57	-3.99		DC2	1	0.909243	0.295316	0.144433		0.598412	0.252657	1.71603	0	0.598412
V$ELK1_03	-3.65	-2.57	-3.07	-3.29		DC2	1	0.909243	0.295316	0.144433		0.0655477	-0.251219	1.71603	2	-0.298661
V$NFKAPPAB65_01	-3.61	-2.08	-3.2	-2.85		DC2	1	0.909243	0.295316	0.144433		-0.0970346	-0.251063	1.71603	2	-0.25999
V$HOXB13_01	-0.106	-0.95	-0.315	0.0734		DC2	1	0.909243	0.295316	0.144433		-0.539486	-0.25007	1.71603	0	-0.539486
V$RP58_01	-3.73	-5.86	-7.06	-0.208		DC2	1	0.909243	0.295316	0.144433		-0.648984	-0.249265	1.71603	0	-0.648984
V$LEF1TCF1_Q4	-2.39	0.287	-3.52	-2.02		DC2	1	0.909243	0.295316	0.144433		0.234899	0.246546	1.71603	2	0.260444
V$CREB_Q4_01	-0.436	-0.233	4.16	-1.28		DC2	1	0.909243	0.295316	0.144433		0.129202	-0.244202	1.71603	2	-0.327544
V$SMAD_Q6_01	-1.9	-0.694	-1.76	-2.03		DC2	1	0.909243	0.295316	0.144433		0.473985	0.2432	1.71603	0	0.473985
V$MYCMAX_01	-8.14	-6.17	-6.49	-7.77		DC2	1	0.909243	0.295316	0.144433		0.17874	-0.237688	1.71603	2	-0.312437
V$CACD_01	-2.06	-1.53	-1.97	-2.13		DC2	1	0.909243	0.295316	0.144433		0.491488	0.237373	1.71603	0	0.491488
V$AP4_Q5	-1.42	-1.13	1.56	-1.96		DC2	1	0.909243	0.295316	0.144433		0.148003	-0.237232	1.71603	2	-0.322558
V$PR_Q2	-2.07	-0.982	-2.45	-0.932		DC2	1	0.909243	0.295316	0.144433		-0.39454	-0.237192	1.71603	0	-0.39454
V$SRY_01	2.94	-0.065	1.37	1.97		DC2	1	0.909243	0.295316	0.144433		-0.0778922	0.235846	1.71603	2	0.282899
V$POU1F1_Q6	-4.57	-0.0615	-2.4	-3.02		DC2	1	0.909243	0.295316	0.144433		0.0577038	-0.235194	1.71603	2	-0.277091
V$IK2_01	-2.76	-2.37	-1.35	-2.96		DC2	1	0.909243	0.295316	0.144433		0.186112	-0.232636	1.71603	2	-0.322589
V$DEAF1_01	-4.59	-1.28	-4.47	-4.72		DC2	1	0.909243	0.295316	0.144433		0.420217	0.231784	1.71603	0	0.420217
V$IPF1_03	-5.05	-4.84	-5.31	-4.62		DC2	1	0.909243	0.295316	0.144433		-0.511291	-0.231689	1.71603	0	-0.511291
V$TGIF2_01	-0.542	-0.828	-0.737	-0.611		DC2	1	0.909243	0.295316	0.144433		-0.148284	0.230473	1.71603	2	0.294595
V$BCL6_02	-2.1	-4.14	-2.17	-2.04		DC2	1	0.909243	0.295316	0.144433		-0.412581	-0.22675	1.71603	0	-0.412581
V$SZF11_01	-4.71	-3.66	-4.59	-4.78		DC2	1	0.909243	0.295316	0.144433		0.444887	0.221066	1.71603	0	0.444887
V$ATF_B	-2.23	-4.21	5.71	-4.41		DC2	1	0.909243	0.295316	0.144433		0.0895621	-0.220441	1.71603	2	-0.293939
V$GFI1B_01	-3.45	-4.43	-6.19	-3.08		DC2	1	0.909243	0.295316	0.144433		-0.211141	0.21979	1.71603	2	0.311365
V$HSF1_01	-2.13	-3.51	-3.12	-2.42		DC2	1	0.909243	0.295316	0.144433		-0.173862	0.217367	1.71603	2	0.285278
V$ERR2_01	-1.32	-6.22	-3	-0.291		DC2	1	0.909243	0.295316	0.144433		-0.532233	-0.212952	1.71603	0	-0.532233
V$ZIC1_01	-2.83	-2.09	-2.58	-2.98		DC2	1	0.909243	0.295316	0.144433		0.52856	0.211217	1.71603	0	0.52856
V$STAT_01	0.0555	-3.14	3.24	-1.19		DC2	1	0.909243	0.295316	0.144433		-0.0459482	-0.210433	1.71603	2	-0.256902
V$RSRFC4_Q2	-2.74	-7.07	-4.9	-4.06		DC2	1	0.909243	0.295316	0.144433		-0.0987106	0.210117	1.71603	2	0.256578
V$ZFP281_01	-0.806	-1.8	-0.0375	-2.21		DC2	1	0.909243	0.295316	0.144433		0.442694	0.208644	1.71603	0	0.442694
V$ETS1_B	-0.0231	-1.91	-0.691	-0.739		DC2	1	0.909243	0.295316	0.144433		-0.0256697	0.203366	1.71603	2	0.230692
V$GATA_Q6	-3.62	-3.16	-2.34	-3.82		DC2	1	0.909243	0.295316	0.144433		0.22818	-0.203069	1.71603	2	-0.295112
V$PAX5_01	-3.73	-4.64	-3.59	-4.43		DC2	1	0.909243	0.295316	0.144433		0.275694	0.201501	1.71603	0.298324	0.276468
V$MRF2_01	-3.51	-3.67	-3.13	-4.01		DC2	1	0.909243	0.295316	0.144433		0.519011	0.201121	1.71603	0	0.519011
V$E2A_Q2	-2.4	-2.5	-0.305	-2.96		DC2	1	0.909243	0.295316	0.144433		0.158425	-0.199202	1.71603	2	-0.28131
V$ATF_01	-2.95	-4.81	0.786	-4.27		DC2	1	0.909243	0.295316	0.144433		0.062002	-0.198005	1.71603	2	-0.263131
V$RELBP52_01	-3.5	-2.81	-5.01	-1.52		DC2	1	0.909243	0.295316	0.144433		-0.508901	-0.195166	1.71603	0	-0.508901
V$CREB_Q2_01	-0.99	-1.19	2.91	-2.07		DC2	1	0.909243	0.295316	0.144433		0.164176	-0.193244	1.71603	2	-0.275479
V$NKX25_Q5	-0.272	0.427	-1.59	1.48		DC2	1	0.909243	0.295316	0.144433		-0.495423	-0.190141	1.71603	0	-0.495423
V$CREB_02	-1.21	-2.83	2.57	-2.56		DC2	1	0.909243	0.295316	0.144433		0.0866328	-0.189539	1.71603	2	-0.257863
V$ATATA_B	-3.29	-3.9	-2.66	-3.57		DC2	1	0.909243	0.295316	0.144433		-0.00875985	-0.186076	1.71603	2	-0.235776
V$NEUROD_01	-2.07	-2.01	-0.661	-2.45		DC2	1	0.909243	0.295316	0.144433		0.194532	-0.183168	1.71603	2	-0.26884
V$TBX5_01	-2.69	-2.58	-4.41	-2.17		DC2	1	0.909243	0.295316	0.144433		-0.177808	0.178275	1.71603	2	0.260697
V$SRY_02	3.53	-1.56	-0.693	2.97		DC2	1	0.909243	0.295316	0.144433		-0.244338	0.175726	1.71603	2	0.25325
V$CHOP_01	-3.21	-4.59	-3.52	-3.13		DC2	1	0.909243	0.295316	0.144433		-0.440362	-0.175424	1.71603	0	-0.440362
V$PAX2_01	-3.08	-2.49	-1.89	-3.26		DC2	1	0.909243	0.295316	0.144433		0.270862	-0.174248	1.71603	0	0.270862
V$PU1_Q4	-1.96	2.13	-2.57	-1.34		DC2	1	0.909243	0.295316	0.144433		0.247817	0.173652	1.71603	0	0.247817
V$SOX5_01	-0.284	-1.56	-0.975	-0.583		DC2	1	0.909243	0.295316	0.144433		-0.168547	0.169461	1.71603	2	0.224367
CEBPDelta_ChIPSEq	-2.01	-2.65	-3.31	-0.953		DC2	1	0.909243	0.295316	0.144433		-0.576084	-0.165457	1.71603	0	-0.576084
V$LBP9_01	-4.16	-3.37	-5.16	-2.8		DC2	1	0.909243	0.295316	0.144433		-0.437569	-0.163434	1.71603	0	-0.437569
V$GATA1_05	-3.58	-1.67	-2.67	-3.98		DC2	1	0.909243	0.295316	0.144433		0.516892	0.160499	1.71603	0	0.516892
V$GATA1_06	-3.65	-1.58	-0.881	-3.88		DC2	1	0.909243	0.295316	0.144433		0.294212	-0.158885	1.71603	0	0.294212
V$CEBPB_02	-1.89	-1.8	-2.94	-0.829		DC2	1	0.909243	0.295316	0.144433		-0.515436	-0.15734	1.71603	0	-0.515436
V$RHOX11_01	-1.27	-1.39	-1.37	-1.28		DC2	1	0.909243	0.295316	0.144433		-0.264531	0.157227	1.71603	0	-0.264531
V$TAL1BETAE47_01	-3.25	-5.8	-5.48	-1.9		DC2	1	0.909243	0.295316	0.144433		-0.570527	-0.157034	1.71603	0	-0.570527
V$NF1_Q6_01	0.0974	-1.72	-2.98	0.539		DC2	1	0.909243	0.295316	0.144433		-0.293986	0.156373	1.71603	0	-0.293986
V$STAT6_02	2.86	1.52	3.78	2.31		DC2	1	0.909243	0.295316	0.144433		-0.0303403	-0.15345	1.71603	2	-0.193293
V$ELF1_Q6	-2.43	2.44	-1.95	-2.15		DC2	1	0.909243	0.295316	0.144433		0.346322	0.151369	1.71603	0	0.346322
V$CLOX_01	-6.85	-5.18	-6.45	-6.21		DC2	1	0.909243	0.295316	0.144433		0.0273589	-0.14859	1.71603	2	-0.164961
V$TTF1_Q6	-1.37	-0.188	-1.61	-1.11		DC2	1	0.909243	0.295316	0.144433		0.185003	0.146776	1.71603	0	0.185003
V$PAX3_B	-3.41	-4.66	-3.52	-3.5		DC2	1	0.909243	0.295316	0.144433		-0.333431	-0.145878	1.71603	0	-0.333431
V$P300_01	-2.87	-0.333	-2.61	-1.68		DC2	1	0.909243	0.295316	0.144433		-0.0541035	-0.14373	1.71603	1.12129	-0.145549
V$FOXJ2_02	-3.32	-3.77	-2.97	-3.53		DC2	1	0.909243	0.295316	0.144433		0.00280523	-0.143386	1.71603	2	-0.188141
V$TBX15_02	-3.22	-5.48	-2.99	-3.62		DC2	1	0.909243	0.295316	0.144433		-0.228947	-0.143065	1.71603	0	-0.228947
V$WHN_B	-3.6	-2.85	-4.61	-3.09		DC2	1	0.909243	0.295316	0.144433		-0.0830445	0.142983	1.71603	2	0.203276
V$TBX5_Q5	-2.9	-0.72	-3.51	-1.24		DC2	1	0.909243	0.295316	0.144433		-0.246007	-0.142983	1.71603	0	-0.246007
V$POU6F1_03	-1.08	-1.61	-1.01	-1.42		DC2	1	0.909243	0.295316	0.144433		0.183174	0.142284	1.71603	0.99991	0.197384
V$MYOGENIN_Q6	-1.14	-1.86	0.268	-1.79		DC2	1	0.909243	0.295316	0.144433		0.126979	-0.141649	1.71603	2	-0.209903
V$CETS1P54_01	-2.01	-0.024	-1.51	-1.29		DC2	1	0.909243	0.295316	0.144433		0.0490753	-0.138475	1.71603	2	-0.157768
V$ARP1_01	-3.98	-1.75	-3.82	-3.76		DC2	1	0.909243	0.295316	0.144433		0.309407	0.134406	1.71603	0	0.309407
V$T3R_01	-4.73	-5.76	-3.74	-6.09		DC2	1	0.909243	0.295316	0.144433		0.377272	0.134092	1.71603	0	0.377272
V$ATF4_Q2	-0.46	-1.88	-0.0234	-0.871		DC2	1	0.909243	0.295316	0.144433		-0.121609	-0.133634	1.71603	2	-0.151022
V$LXR_DR4_Q3	-5.08	-4.25	-4.7	-5.2		DC2	1	0.909243	0.295316	0.144433		0.482247	0.132872	1.71603	0	0.482247
V$LEF1_Q2	0.113	-1.08	-1.58	0.346		DC2	1	0.909243	0.295316	0.144433		-0.320116	0.132046	1.71603	0	-0.320116
V$ER_Q6_02	-1.57	-3.91	-1.89	-2.57		DC2	1	0.909243	0.295316	0.144433		0.013805	0.130539	1.71603	2	0.134001
V$HSF2_01	-2.7	-3.42	-3.21	-2.47		DC2	1	0.909243	0.295316	0.144433		-0.528659	-0.126662	1.71603	0	-0.528659
V$ATF3_Q6	-0.0308	-2.66	2.98	-3.84		DC2	1	0.909243	0.295316	0.144433		0.385683	0.125897	1.71603	0	0.385683
V$MZF1_02	-2.47	-3.27	-1.77	-3.44		DC2	1	0.909243	0.295316	0.144433		0.355225	0.124217	1.71603	0	0.355225
V$LMO2COM_02	-3.49	-4.89	-3.31	-4.34		DC2	1	0.909243	0.295316	0.144433		0.155721	0.123819	1.71603	0.999414	0.174979
V$TATA_C	-1.43	-4.03	-1.85	-1.6		DC2	1	0.909243	0.295316	0.144433		-0.341825	-0.122235	1.71603	0	-0.341825
V$MEIS1_01	-2.28	-1.44	-1.17	-2.43		DC2	1	0.909243	0.295316	0.144433		0.330615	-0.120943	1.71603	0	0.330615
V$AP2REP_01	-1.22	-1.53	-1.66	-1.15		DC2	1	0.909243	0.295316	0.144433		-0.333835	0.11762	1.71603	0	-0.333835
V$GATA2_02	-3.72	-1.98	-2.18	-4.48		DC2	1	0.909243	0.295316	0.144433		0.536407	0.117525	1.71603	0	0.536407
V$SP1_Q6_01	0.993	2	2.91	0.567		DC2	1	0.909243	0.295316	0.144433		0.327838	-0.117118	1.71603	0	0.327838
V$LEF1_Q2_01	-1.17	0.338	-1.8	0.0602		DC2	1	0.909243	0.295316	0.144433		-0.255107	-0.116106	1.71603	0	-0.255107
V$NKX22_02	0.0525	-0.366	-0.75	0.58		DC2	1	0.909243	0.295316	0.144433		-0.532689	-0.111657	1.71603	0	-0.532689
V$NKX21_01	-0.526	-0.906	-1.2	-0.379		DC2	1	0.909243	0.295316	0.144433		-0.335771	0.111126	1.71603	0	-0.335771
V$VJUN_01	-2.52	-4.05	6.01	-6.28		DC2	1	0.909243	0.295316	0.144433		0.228116	-0.110453	1.71603	0	0.228116
V$AREB6_01	-3.45	-3.72	-2.6	-4.27		DC2	1	0.909243	0.295316	0.144433		0.436783	0.108157	1.71603	0	0.436783
V$ZF5_B	-1.34	-2.96	-2.65	-1.38		DC2	1	0.909243	0.295316	0.144433		-0.312272	0.107651	1.71603	0	-0.312272
V$ZNF219_01	-3.79	-3.57	-2.51	-4.77		DC2	1	0.909243	0.295316	0.144433		0.498223	0.10585	1.71603	0	0.498223
V$ZIC3_01	-3.11	-1.46	-2.43	-3.22		DC2	1	0.909243	0.295316	0.144433		0.43678	0.105497	1.71603	0	0.43678
V$ATF1_Q6	-2.15	-2.63	-1.13	-3.19		DC2	1	0.909243	0.295316	0.144433		0.412466	0.104916	1.71603	0	0.412466
V$CDP_01	-6.53	-4.42	-5.93	-6.49		DC2	1	0.909243	0.295316	0.144433		0.380433	0.103472	1.71603	0	0.380433
V$HOX13_01	-5.87	-3.35	-4.89	-5.99		DC2	1	0.909243	0.295316	0.144433		0.42541	0.103206	1.71603	0	0.42541
V$PAX5_02	-3.37	-5.24	-3.57	-3.61		DC2	1	0.909243	0.295316	0.144433		-0.284349	-0.101074	1.71603	0	-0.284349
V$SIX4_01	-1.72	-0.706	-1.64	-1.57		DC2	1	0.909243	0.295316	0.144433		0.265311	0.0985247	1.71603	0	0.265311
V$ZBRK1_01	-6.07	-4.19	-5.21	-5.72		DC2	1	0.909243	0.295316	0.144433		0.222729	-0.0937357	1.71603	0	0.222729
V$IRF1_01	-3.18	-5.09	-2.63	-3.85		DC2	1	0.909243	0.295316	0.144433		-0.0708506	-0.0911448	1.71603	2	-0.1115
V$BRN2_01	-2.63	-3.03	-2.73	-2.75		DC2	1	0.909243	0.295316	0.144433		-0.115792	0.088336	1.71603	0	-0.115792
V$SREBP_Q3	-2.83	-1.75	-1.6	-3.01		DC2	1	0.909243	0.295316	0.144433		0.361386	-0.0854481	1.71603	0	0.361386
V$HSF_Q6	-2.91	-3.1	-3.87	-2.24		DC2	1	0.909243	0.295316	0.144433		-0.479395	-0.0818105	1.71603	0	-0.479395
V$LRH1_Q5	-2.17	-2.23	-3.25	-1.71		DC2	1	0.909243	0.295316	0.144433		-0.303128	0.0807677	1.71603	0	-0.303128
V$HNF1_C	-4.03	-5.16	-4.36	-4.09		DC2	1	0.909243	0.295316	0.144433		-0.352127	-0.0773432	1.71603	0	-0.352127
V$MAZR_01	-3.34	-3.31	-1.94	-4.39		DC2	1	0.909243	0.295316	0.144433		0.452438	0.0765307	1.71603	0	0.452438
V$CDX2_Q5	-2.52	-4.21	-2.37	-3.36		DC2	1	0.909243	0.295316	0.144433		0.0650082	0.0731862	1.71603	1.00008	0.107132
V$RHOX11_02	-1.25	-1.37	-1.36	-1.24		DC2	1	0.909243	0.295316	0.144433		-0.361982	0.0715773	1.71603	0	-0.361982
V$DOBOX4_01	-1.8	-0.632	-1.63	-1.62		DC2	1	0.909243	0.295316	0.144433		0.261691	0.0676879	1.71603	0	0.261691
V$NRF2_01	-1.94	-1.2	-2.02	-1.57		DC2	1	0.909243	0.295316	0.144433		-0.0659944	-0.0668077	1.71603	0.999982	-0.103606
V$AFP1_Q6	-4.34	-1.97	-3.11	-4.07		DC2	1	0.909243	0.295316	0.144433		0.284024	-0.0638738	1.71603	0	0.284024
V$NKX24_01	-0.227	-0.672	-0.951	-0.0261		DC2	1	0.909243	0.295316	0.144433		-0.383599	0.0621648	1.71603	0	-0.383599
V$AP3_Q6	-1.77	-2.24	-0.586	-2.47		DC2	1	0.909243	0.295316	0.144433		0.240836	-0.0617944	1.71603	0	0.240836
V$AP1_Q2_01	-0.902	-1.84	-2.63	-0.377		DC2	1	0.909243	0.295316	0.144433		-0.381366	0.0609369	1.71603	0	-0.381366
V$AR_Q2	-3.1	-3.82	-2.45	-3.62		DC2	1	0.909243	0.295316	0.144433		0.137049	-0.0563889	1.71603	0	0.137049
V$NANOG_02	4.69	-1.44	4.56	2.25		DC2	1	0.909243	0.295316	0.144433		-0.021685	0.0547027	1.71603	1.00028	0.0600058
V$CETS1P54_03	-3.25	-1.35	-2.93	-2.67		DC2	1	0.909243	0.295316	0.144433		0.112061	-0.0538883	1.71603	0	0.112061
V$XFD3_01	-1.8	-2.87	-1.78	-2.25		DC2	1	0.909243	0.295316	0.144433		-0.00157022	0.0527276	1.71603	1.00063	0.067209
V$GC_01	4.69	4	7.12	2.74		DC2	1	0.909243	0.295316	0.144433		0.38222	0.0509222	1.71603	0	0.38222
V$TAXCREB_01	-5.1	-3.51	-3.5	-5.68		DC2	1	0.909243	0.295316	0.144433		0.480918	0.0487448	1.71603	0	0.480918
V$T3R_Q6	-1.47	-2.25	-0.311	-2.29		DC2	1	0.909243	0.295316	0.144433		0.213535	-0.0447349	1.71603	0	0.213535
V$VMAF_01	-3.69	-4.86	-2.7	-4.8		DC2	1	0.909243	0.295316	0.144433		0.252837	0.0433985	1.71603	0	0.252837
V$OCT1_03	-3.07	-2.09	-2.34	-3.11		DC2	1	0.909243	0.295316	0.144433		0.369318	-0.041676	1.71603	0	0.369318
V$SP1_Q4_01	3.62	0.924	5.51	1.85		DC2	1	0.909243	0.295316	0.144433		0.121368	-0.0402009	1.71603	0	0.121368
V$GATA6_01	-3.56	-3.33	-3.2	-3.72		DC2	1	0.909243	0.295316	0.144433		0.470737	0.0339455	1.71603	0	0.470737
V$HNF1B_01	-1.03	-2	-1.45	-1.06		DC2	1	0.909243	0.295316	0.144433		-0.362081	-0.0329315	1.71603	0	-0.362081
V$AREB6_04	-1.3	0.346	-0.572	-1.11		DC2	1	0.909243	0.295316	0.144433		0.289753	-0.0321971	1.71603	0	0.289753
V$FPM315_01	-3.43	-3.56	-2.17	-4.14		DC2	1	0.909243	0.295316	0.144433		0.326286	-0.0312322	1.71603	0	0.326286
V$CETS1P54_02	-1.77	-0.545	-0.661	-2.09		DC2	1	0.909243	0.295316	0.144433		0.458964	0.0308853	1.71603	0	0.458964
V$GATA1_03	-3.99	-3.76	-3.5	-4.23		DC2	1	0.909243	0.295316	0.144433		0.457478	0.028557	1.71603	0	0.457478
V$FLI1_Q6	-0.152	0.165	-2.39	1.15		DC2	1	0.909243	0.295316	0.144433		-0.322926	0.0280725	1.71603	0	-0.322926
V$MYC_Q2	-3.64	-3.26	-3.18	-3.81		DC2	1	0.909243	0.295316	0.144433		0.466232	0.0271177	1.71603	0	0.466232
V$AIRE_02	-12	-9.93	-10.8	-12.1		DC2	1	0.909243	0.295316	0.144433		0.402944	0.0257145	1.71603	0	0.402944
V$LUN1_01	-9.87	-7.91	-5.33	-11.7		DC2	1	0.909243	0.295316	0.144433		0.406917	-0.0243542	1.71603	0	0.406917
V$DBP_Q6	-2.13	-3.1	-2.11	-2.49		DC2	1	0.909243	0.295316	0.144433		-0.0492991	0.0177752	1.71603	0	-0.0492991
V$NANOG_01	-4.77	-1.74	-3.73	-4.44		DC2	1	0.909243	0.295316	0.144433		0.301733	0.0158732	1.71603	0	0.301733
V$S8_01	-5.71	-4.68	-4.41	-6.1		DC2	1	0.909243	0.295316	0.144433		0.429297	-0.0144318	1.71603	0	0.429297
V$MYB_Q6	-2.38	-2.27	-1.75	-2.73		DC2	1	0.909243	0.295316	0.144433		0.411538	0.0115819	1.71603	0	0.411538
V$TITF1_Q3	-0.515	-2.92	-2.61	-0.0287		DC2	1	0.909243	0.295316	0.144433		-0.437676	-0.0111968	1.71603	0	-0.437676
V$COUPTF_Q6	-1.88	-4.43	-0.497	-3.5		DC2	1	0.909243	0.295316	0.144433		0.124877	-0.00905989	1.71603	0	0.124877
V$HNF1_01	-4.01	-5.02	-4.43	-4.11		DC2	1	0.909243	0.295316	0.144433		-0.306315	0.00847251	1.71603	0	-0.306315
V$IRF2_01	-4.75	-4.58	-4.08	-5.1		DC2	1	0.909243	0.295316	0.144433		0.4184	0.00822295	1.71603	0	0.4184
V$ZNF515_01	-4.37	-2.14	-1.94	-5.1		DC2	1	0.909243	0.295316	0.144433		0.446559	0.0076461	1.71603	0	0.446559
V$OCT1_01	-6.97	-6.11	-6.76	-6.8		DC2	1	0.909243	0.295316	0.144433		0.2204	-0.00656279	1.71603	0	0.2204
V$ERR1_Q2	-2.35	-4.05	-1.93	-3.15		DC2	1	0.909243	0.295316	0.144433		0.030397	-0.00530144	1.71603	0.999415	0.0445179
V$ELF1_Q5	0.395	1.04	0.73	0.416		DC2	1	0.909243	0.295316	0.144433		0.351716	-0.00441446	1.71603	0	0.351716
V$NFKB_Q6_01	-3.85	-2.61	-3.48	-3.65		DC2	1	0.909243	0.295316	0.144433		0.254727	-0.00328417	1.71603	0	0.254727
V$POLY_C	-2.68	-4.64	-2.47	-3.45		DC2	1	0.909243	0.295316	0.144433		-0.0311778	-0.00252573	1.71603	0	-0.0311778
V$RUSH1A_02	-2.41	-1.88	-1.37	-2.85		DC2	1	0.909243	0.295316	0.144433		0.435539	0.000922075	1.71603	0	0.435539
V$ZFX_01	0.0112	-1.12	-2.37	-1.94		DC3	1	0.645451	0.152465	0.428587		0.847903	0.998825	2	1.93757	0.999643
V$SIX6_01	-1.54	-1.25	-0.971	-1.06		DC3	1	0.645451	0.152465	0.428587		-0.859533	-0.998505	2	1.9167	-0.999947
V$CREBP1_01	-4.14	-3.57	-2.87	-3.14		DC3	1	0.645451	0.152465	0.428587		-0.830426	-0.998348	2	1.97603	-0.99847
V$SIX6_02	-1.77	-1.34	-0.966	-1.09		DC3	1	0.645451	0.152465	0.428587		-0.859163	-0.998194	2	1.92694	-0.999308
V$IRF3_Q3	1.16	-1.13	-2.7	-2.18		DC3	1	0.645451	0.152465	0.428587		0.863441	0.993959	2	1.92689	0.99507
V$ATF_01	-1.34	-0.429	0.544	-0.0608		DC3	1	0.645451	0.152465	0.428587		-0.757536	-0.992752	2	2	-0.992752
V$AP2_Q6_01	3.95	0.34	-2.53	-2.1		DC3	1	0.645451	0.152465	0.428587		0.898994	0.99003	2	1.79398	0.998277
V$PPARA_02	-3.47	-1.96	-0.88	-1.06		DC3	1	0.645451	0.152465	0.428587		-0.895662	-0.989504	2	1.81345	-0.996326
V$STAT4_Q4	1.47	-0.105	-2.52	-1.15		DC3	1	0.645451	0.152465	0.428587		0.745132	0.987005	2	2	0.987005
V$AP1_01	-1.63	-0.633	-0.0326	-0.433		DC3	1	0.645451	0.152465	0.428587		-0.787187	-0.986315	2	2	-0.986315
V$DELTAEF1_01	-2.42	-3.41	-3.95	-3.79		DC3	1	0.645451	0.152465	0.428587		0.870685	0.986223	2	1.90671	0.988001
V$NFKAPPAB65_01	-3.26	-2.62	-2.22	-2.28		DC3	1	0.645451	0.152465	0.428587		-0.897286	-0.986029	2	1.81177	-0.992944
V$BARBIE_01	-0.732	-1.59	-2.2	-2.16		DC3	1	0.645451	0.152465	0.428587		0.912664	0.984037	2	1.74442	0.996351
V$CTCF_01	-0.274	-0.921	-1.49	-1.06		DC3	1	0.645451	0.152465	0.428587		0.726295	0.983798	2	2	0.983798
V$PAX1_B	-5.91	-5.37	-4.69	-5.16		DC3	1	0.645451	0.152465	0.428587		-0.71083	-0.981976	2	2	-0.981976
V$LEF1_Q2	0.873	0.121	-0.431	-0.419		DC3	1	0.645451	0.152465	0.428587		0.919836	0.981533	2	1.7103	0.997053
V$XFD1_01	1.09	-0.086	-2.41	-1.24		DC3	1	0.645451	0.152465	0.428587		0.750086	0.980734	2	2	0.980734
V$COMP1_01	-3.34	-2.32	-1.76	-2.2		DC3	1	0.645451	0.152465	0.428587		-0.762091	-0.978106	2	2	-0.978106
V$SOX_Q6	-0.326	-1.58	-2.2	-2.14		DC3	1	0.645451	0.152465	0.428587		0.900388	0.977357	2	1.79896	0.985128
V$PEA3_Q6	0.148	-1.4	-2.08	-1.69		DC3	1	0.645451	0.152465	0.428587		0.820645	0.977265	2	2	0.977265
V$PAX4_05	0.521	-0.566	-1.07	-0.726		DC3	1	0.645451	0.152465	0.428587		0.796906	0.977049	2	2	0.977049
V$COUP_DR1_Q6	-0.971	-2.45	-3.83	-2.71		DC3	1	0.645451	0.152465	0.428587		0.696878	0.97649	2	2	0.97649
V$P300_01	-0.526	-1.61	-2.19	-1.7		DC3	1	0.645451	0.152465	0.428587		0.74845	0.973961	2	2	0.973961
V$CREBP1_Q2	-2.74	-1.89	0.133	-0.379		DC3	1	0.645451	0.152465	0.428587		-0.836497	-0.972809	2	1.83492	-0.978115
V$IRX4_01	0.434	-0.0731	-0.584	-0.164		DC3	1	0.645451	0.152465	0.428587		0.681762	0.972787	2	2	0.972787
V$HOXD13_01	2.54	0.521	-0.374	0.338		DC3	1	0.645451	0.152465	0.428587		0.774696	0.971276	2	2	0.971276
V$OBOX5_02	-0.757	-0.904	-1.29	-1.17		DC3	1	0.645451	0.152465	0.428587		0.810104	0.97088	2	1.90144	0.972829
V$EVX1_01	0.0137	-0.691	-1.33	-0.778		DC3	1	0.645451	0.152465	0.428587		0.679205	0.970405	2	2	0.970405
V$POU6F1_02	-0.405	-1.15	-1.42	-1.27		DC3	1	0.645451	0.152465	0.428587		0.826755	0.968586	2	2	0.968586
V$PPARG_03	-0.216	-2.65	-4.12	-4.37		DC3	1	0.645451	0.152465	0.428587		0.940121	0.967095	2	1.61502	0.99287
V$ALX4_02	1	-0.695	-1.28	-1.03		DC3	1	0.645451	0.152465	0.428587		0.846116	0.966937	2	1.96819	0.967145
V$BCL6_01	7.74	4.64	0.353	0.223		DC3	1	0.645451	0.152465	0.428587		0.925156	0.966822	2	1.57949	0.997034
V$AP2GAMMA_01	1.21	-0.483	-2.78	-2.88		DC3	1	0.645451	0.152465	0.428587		0.927678	0.965931	2	1.56972	0.997384
V$LIM1_01	3.09	0.381	-0.614	-0.554		DC3	1	0.645451	0.152465	0.428587		0.894878	0.96548	2	1.80709	0.972576
V$CEBPB_01	-3.95	-3.19	-2.93	-2.98		DC3	1	0.645451	0.152465	0.428587		-0.87681	-0.964949	2	1.8689	-0.968324
V$DAX1_01	-0.163	-1.44	-4.55	-4.07		DC3	1	0.645451	0.152465	0.428587		0.865328	0.964179	2	1.71859	0.978624
V$LMX1_01	3.05	0.474	-0.518	-0.577		DC3	1	0.645451	0.152465	0.428587		0.91016	0.963776	2	1.7478	0.975538
V$E2F_Q2	-2.53	-2.19	-2.08	-2.14		DC3	1	0.645451	0.152465	0.428587		-0.829101	-0.963178	2	2	-0.963178
V$AP2ALPHA_01	0.806	-0.794	-2.54	-2.77		DC3	1	0.645451	0.152465	0.428587		0.943097	0.962722	2	1.52721	0.999788
V$VMYB_02	-5.44	-4.53	-4.21	-4.47		DC3	1	0.645451	0.152465	0.428587		-0.783976	-0.961839	2	2	-0.961839
V$XFD2_01	3.18	1.42	-2.78	-0.281		DC3	1	0.645451	0.152465	0.428587		0.684903	0.961448	2	2	0.961448
V$CREL_01	-3.89	-2.06	-1.5	-1.75		DC3	1	0.645451	0.152465	0.428587		-0.842555	-0.96099	2	1.97211	-0.96115
V$ALX4_01	1.72	-3.29	-5.21	-5.47		DC3	1	0.645451	0.152465	0.428587		0.917789	0.960967	2	1.71366	0.975837
V$FOXD3_01	4.41	2.67	0.84	0.536		DC3	1	0.645451	0.152465	0.428587		0.947524	0.959882	2	1.50515	0.99993
V$VJUN_01	-0.346	0.66	1.03	1.08		DC3	1	0.645451	0.152465	0.428587		-0.915757	-0.959768	2	1.72011	-0.974003
V$ZNF515_01	-4.17	-3.7	-2.67	-2.74		DC3	1	0.645451	0.152465	0.428587		-0.891543	-0.959658	2	1.62713	-0.983795
V$MYOD_Q6	-1.56	-1.13	-0.689	-1.09		DC3	1	0.645451	0.152465	0.428587		-0.63943	-0.958163	2	2	-0.958163
V$BRN2_01	-2.13	-3.63	-4.11	-3.72		DC3	1	0.645451	0.152465	0.428587		0.78819	0.957915	2	2	0.957915
V$SIX3_01	-1.84	-1.4	-0.671	-1.23		DC3	1	0.645451	0.152465	0.428587		-0.635335	-0.95567	2	2	-0.95567
V$VMAF_01	-2.97	-3.38	-3.49	-3.44		DC3	1	0.645451	0.152465	0.428587		0.84034	0.954525	2	1.97069	0.9547
V$MEF2_01	-5.37	-3.83	-2.45	-3.79		DC3	1	0.645451	0.152465	0.428587		-0.635004	-0.954234	2	2	-0.954234
V$IRX3_01	-0.0246	-0.376	-1.06	-0.567		DC3	1	0.645451	0.152465	0.428587		0.638405	0.953598	2	2	0.953598
V$MTF1_Q4	-4.38	-3.46	-1.26	-2.68		DC3	1	0.645451	0.152465	0.428587		-0.65596	-0.953491	2	2	-0.953491
V$BARX1_01	-0.115	-0.625	-0.877	-0.602		DC3	1	0.645451	0.152465	0.428587		0.689158	0.953397	2	2	0.953397
V$HOXC4_01	2.04	-0.256	-0.855	-0.582		DC3	1	0.645451	0.152465	0.428587		0.839917	0.953165	2	1.97018	0.953346
V$AMEF2_Q6	-0.515	-1.15	-2.54	-2.52		DC3	1	0.645451	0.152465	0.428587		0.902938	0.95302	2	1.56646	0.984473
V$DMRT2_01	-5.02	-6.25	-6.57	-6.4		DC3	1	0.645451	0.152465	0.428587		0.831108	0.952668	2	1.99585	0.952671
V$STAT_01	-2.88	-3.06	-3.59	-3.29		DC3	1	0.645451	0.152465	0.428587		0.6796	0.95258	2	2	0.95258
V$LHX5_01	3.16	0.18	-0.599	-0.533		DC3	1	0.645451	0.152465	0.428587		0.878725	0.951585	2	1.84316	0.956289
V$HMX1_02	1.4	-0.233	-0.696	-0.764		DC3	1	0.645451	0.152465	0.428587		0.903521	0.95085	2	1.75299	0.96201
V$ARP1_01	-4.04	-3.42	-2.22	-2.16		DC3	1	0.645451	0.152465	0.428587		-0.919106	-0.950131	2	1.51056	-0.989013
V$RXRLXRB_01	-3.45	-7.04	-8.4	-6.89		DC3	1	0.645451	0.152465	0.428587		0.718462	0.950003	2	2	0.950003
V$HOXD10_01	3.29	0.316	-0.584	0.311		DC3	1	0.645451	0.152465	0.428587		0.760978	0.949918	2	2	0.949918
V$IRX3_02	-0.136	-0.348	-1.03	-0.655		DC3	1	0.645451	0.152465	0.428587		0.68048	0.949409	2	2	0.949409
V$NRF2_01	-0.519	-0.832	-2.01	-1.78		DC3	1	0.645451	0.152465	0.428587		0.831518	0.947717	2	1.74799	0.959268
V$EVI1_04	6.75	-0.299	-1.89	-1.51		DC3	1	0.645451	0.152465	0.428587		0.859232	0.946206	2	1.89956	0.948177
V$CART1_02	0.939	-0.619	-0.985	-1.01		DC3	1	0.645451	0.152465	0.428587		0.88742	0.94521	2	1.80203	0.952508
V$SOX2_Q6	-0.0877	-2.76	-3.53	-2.69		DC3	1	0.645451	0.152465	0.428587		0.748449	0.944629	2	2	0.944629
V$TBX5_02	-3.12	-2.93	-2.12	-2.49		DC3	1	0.645451	0.152465	0.428587		-0.709953	-0.943693	2	2	-0.943693
V$ZEC_01	-4.33	-4.67	-6.08	-5.4		DC3	1	0.645451	0.152465	0.428587		0.697847	0.942856	2	2	0.942856
V$HOXC5_01	1.59	-0.431	-0.854	-0.661		DC3	1	0.645451	0.152465	0.428587		0.837337	0.942817	2	1.96348	0.943085
V$ALX3_01	1.74	-0.295	-1.12	-0.114		DC3	1	0.645451	0.152465	0.428587		0.683978	0.942358	2	2	0.942358
V$MYCMAX_01	-2.94	-5.34	-6.17	-6.63		DC3	1	0.645451	0.152465	0.428587		0.946679	0.941267	2	1.55135	0.97429
V$OCTAMER_02	1.84	-0.614	-1.15	-0.692		DC3	1	0.645451	0.152465	0.428587		0.795456	0.940833	2	2	0.940833
V$VDR_Q6	-2.46	-0.872	0.0524	-1.04		DC3	1	0.645451	0.152465	0.428587		-0.633221	-0.939843	2	2	-0.939843
V$MYCMAX_03	-1.44	-2.67	-5.91	-3.68		DC3	1	0.645451	0.152465	0.428587		0.6183	0.938473	2	2	0.938473
V$OG2_02	-0.385	-1.1	-1.53	-1.02		DC3	1	0.645451	0.152465	0.428587		0.625326	0.937955	2	2	0.937955
V$LMX1B_01	3.47	0.235	-0.414	-0.533		DC3	1	0.645451	0.152465	0.428587		0.888188	0.937803	2	1.78561	0.946227
V$PAX7_01	0.74	-0.487	-0.777	-0.445		DC3	1	0.645451	0.152465	0.428587		0.755135	0.936798	2	2	0.936798
V$HMEF2_Q6	-5.57	-4.18	-2.83	-4.23		DC3	1	0.645451	0.152465	0.428587		-0.588929	-0.936697	2	2	-0.936697
V$SREBP1_Q6	-2.72	-1.56	-1.3	-1.59		DC3	1	0.645451	0.152465	0.428587		-0.762561	-0.936018	2	2	-0.936018
V$S8_01	-1.49	-3.27	-4.68	-5.33		DC3	1	0.645451	0.152465	0.428587		0.972702	0.935928	2	1.34801	0.998686
V$SHOX2_01	0.959	-0.648	-0.93	-0.838		DC3	1	0.645451	0.152465	0.428587		0.845393	0.935348	2	1.92656	0.936403
V$HFH1_01	1.63	-1.01	-2.76	-3.69		DC3	1	0.645451	0.152465	0.428587		0.97395	0.934973	2	1.35854	0.99597
V$AP2_Q3	-0.583	-1.25	-1.88	-2.14		DC3	1	0.645451	0.152465	0.428587		0.970705	0.934245	2	1.32937	0.999921
V$LHX3_02	3.47	0.033	-0.554	-0.318		DC3	1	0.645451	0.152465	0.428587		0.838983	0.934127	2	1.94488	0.934725
V$LBX2_01	1.18	-0.525	-1.07	-0.345		DC3	1	0.645451	0.152465	0.428587		0.693271	0.93385	2	2	0.93385
V$SIX2_01	-2.05	-1.24	-1.08	-1.01		DC3	1	0.645451	0.152465	0.428587		-0.903961	-0.933613	2	1.71816	-0.94764
V$MAFB_01	-1.28	-1.07	0.159	-0.307		DC3	1	0.645451	0.152465	0.428587		-0.731641	-0.93333	2	1.99302	-0.93334
V$HOXB4_01	1.8	-0.427	-0.799	-0.62		DC3	1	0.645451	0.152465	0.428587		0.832502	0.932988	2	1.96329	0.933256
V$HNF3B_01	1.38	0.323	-1.48	-1.86		DC3	1	0.645451	0.152465	0.428587		0.945075	0.932931	2	1.36138	0.993342
V$TAACC_B	-1.21	-4.52	-5.17	-5.5		DC3	1	0.645451	0.152465	0.428587		0.907833	0.932246	2	1.70014	0.947961
V$HNF3_Q6_01	8.43	6.82	-0.684	0.29		DC3	1	0.645451	0.152465	0.428587		0.842728	0.932161	2	1.65133	0.952906
V$ESX1_01	1.73	-0.438	-0.823	-0.471		DC3	1	0.645451	0.152465	0.428587		0.79474	0.931762	2	2	0.931762
V$IPF1_01	-3.08	-4.1	-4.43	-4.68		DC3	1	0.645451	0.152465	0.428587		0.955122	0.931553	2	1.48756	0.972873
V$DMRT4_01	-4.09	-3.53	-3	-2.77		DC3	1	0.645451	0.152465	0.428587		-0.97221	-0.931532	2	1.31166	-0.999928
V$LHX9_01	1.72	-0.583	-0.951	-0.911		DC3	1	0.645451	0.152465	0.428587		0.858377	0.931301	2	1.87716	0.934172
V$FXR_IR1_Q6	-4.97	-4.78	-3.89	-4		DC3	1	0.645451	0.152465	0.428587		-0.844386	-0.931283	2	1.64264	-0.952962
V$LH2_01	0.816	-0.767	-1.21	-0.604		DC3	1	0.645451	0.152465	0.428587		0.703785	0.93077	2	2	0.93077
V$STAT3STAT3_Q3	-2.74	-1.99	-1.61	-1.35		DC3	1	0.645451	0.152465	0.428587		-0.974269	-0.929581	2	1.36274	-0.989558
V$MAZ_Q6	8.71	0.497	-1.7	1.39		DC3	1	0.645451	0.152465	0.428587		0.702823	0.928315	2	2	0.928315
V$AREB6_04	-2.65	-1.6	-1.43	-1.59		DC3	1	0.645451	0.152465	0.428587		-0.794643	-0.928025	2	2	-0.928025
V$MAX_01	-2.22	-2.74	-5.91	-5.27		DC3	1	0.645451	0.152465	0.428587		0.807674	0.927888	2	1.74168	0.939734
V$FLI1_Q6	5.66	-1.28	-2.28	-1.79		DC3	1	0.645451	0.152465	0.428587		0.83022	0.927147	2	1.96093	0.927448
V$NCX_02	4.59	0.816	0.249	0.0396		DC3	1	0.645451	0.152465	0.428587		0.884356	0.926309	2	1.77662	0.935303
V$OSF2_Q6	-2.32	-2.01	-0.317	-0.545		DC3	1	0.645451	0.152465	0.428587		-0.834887	-0.926179	2	1.65078	-0.946851
V$AML1_Q4	-3.81	-2.13	-1.51	-0.978		DC3	1	0.645451	0.152465	0.428587		-0.968185	-0.924862	2	1.39749	-0.979121
V$PROP1_02	2.15	-0.416	-0.757	-0.555		DC3	1	0.645451	0.152465	0.428587		0.822752	0.923759	2	1.97854	0.923851
V$HOXA4_Q2	-1.9	-2.11	-2.57	-2.66		DC3	1	0.645451	0.152465	0.428587		0.935975	0.921815	2	1.32803	0.986834
V$MEF2_04	-12.8	-11.8	-8.39	-8.21		DC3	1	0.645451	0.152465	0.428587		-0.898895	-0.921791	2	1.43484	-0.970252
V$BRCA_01	-2.33	-1.83	-0.994	-0.751		DC3	1	0.645451	0.152465	0.428587		-0.953702	-0.921728	2	1.28293	-0.994149
V$EVI1_01	-2.6	-4.94	-5.45	-4.68		DC3	1	0.645451	0.152465	0.428587		0.711877	0.921654	2	2	0.921654
V$VSX1_01	1.51	-0.347	-0.589	-0.712		DC3	1	0.645451	0.152465	0.428587		0.883726	0.921102	2	1.76794	0.930714
V$OCTAMER_01	-0.434	-0.583	-1.45	-1		DC3	1	0.645451	0.152465	0.428587		0.652107	0.920941	2	2	0.920941
V$HOXA3_02	0.347	-1.07	-1.41	-0.885		DC3	1	0.645451	0.152465	0.428587		0.6946	0.920616	2	2	0.920616
V$ETS_Q4	6.77	0.752	-0.0266	0.737		DC3	1	0.645451	0.152465	0.428587		0.79671	0.920063	2	2	0.920063
V$HB24_01	2.91	-0.386	-0.768	-0.433		DC3	1	0.645451	0.152465	0.428587		0.805271	0.917508	2	2	0.917508
V$TBX15_01	-5.88	-6.3	-7.88	-7.96		DC3	1	0.645451	0.152465	0.428587		0.894856	0.917459	2	1.42695	0.966857
V$AREB6_02	-2.38	-2.65	-2.75	-2.85		DC3	1	0.645451	0.152465	0.428587		0.974873	0.916291	2	1.3327	0.980172
V$LHX61_01	0.723	-0.852	-1.27	-0.593		DC3	1	0.645451	0.152465	0.428587		0.666588	0.915698	2	2	0.915698
V$HOXA13_01	1.68	-1.99	-2.6	-1.62		DC3	1	0.645451	0.152465	0.428587		0.728942	0.91516	2	2	0.91516
V$ARNT_01	-2.12	-2.99	-4.55	-5.03		DC3	1	0.645451	0.152465	0.428587		0.953401	0.915031	2	1.24813	0.992745
V$SEF1_C	-5.57	-5.19	-3.93	-4.83		DC3	1	0.645451	0.152465	0.428587		-0.573224	-0.915016	2	2	-0.915016
V$HOXB13_01	2.49	0.146	-0.243	0.391		DC3	1	0.645451	0.152465	0.428587		0.726627	0.914471	2	2	0.914471
V$NMYC_01	-2.97	-3.68	-4.87	-3.76		DC3	1	0.645451	0.152465	0.428587		0.535278	0.914208	2	2	0.914208
V$LHX61_02	-0.248	-1.05	-1.42	-0.884		DC3	1	0.645451	0.152465	0.428587		0.596307	0.913945	2	2	0.913945
V$AML1_01	-3.43	-2.54	-1.73	-1.25		DC3	1	0.645451	0.152465	0.428587		-0.981369	-0.913816	2	1.19912	-0.999806
V$IK3_01	-3.72	-3.62	-2.8	-3.2		DC3	1	0.645451	0.152465	0.428587		-0.652176	-0.910374	2	2	-0.910374
V$CREB_Q3	-2.58	-1.27	-1.07	-1.42		DC3	1	0.645451	0.152465	0.428587		-0.722763	-0.910222	2	2	-0.910222
V$AP1_Q6	-2.54	-1.63	-0.42	-1.67		DC3	1	0.645451	0.152465	0.428587		-0.523228	-0.909286	2	2	-0.909286
V$CDX_Q5	-0.536	-1.72	-3.49	-1.73		DC3	1	0.645451	0.152465	0.428587		0.520757	0.908031	2	2	0.908031
V$OTP_01	2.23	-0.627	-0.858	-0.632		DC3	1	0.645451	0.152465	0.428587		0.804197	0.907258	2	2	0.907258
V$UNCX4.1_01	2.4	-0.631	-0.849	-0.799		DC3	1	0.645451	0.152465	0.428587		0.832572	0.9067	2	1.91678	0.908007
V$CART1_03	2.02	-0.706	-0.937	-0.644		DC3	1	0.645451	0.152465	0.428587		0.790249	0.906579	2	2	0.906579
V$S8_02	0.439	-0.826	-1.03	-0.642		DC3	1	0.645451	0.152465	0.428587		0.700637	0.905756	2	2	0.905756
V$TRF1_01	-10.6	-10	-4.16	-4.88		DC3	1	0.645451	0.152465	0.428587		-0.819829	-0.905634	2	1.61349	-0.929945
V$EVI1_06	-1.99	-2.99	-3.15	-3.42		DC3	1	0.645451	0.152465	0.428587		0.945198	0.905418	2	1.46761	0.948344
V$HOXC6_01	1.7	-0.224	-0.699	0.157		DC3	1	0.645451	0.152465	0.428587		0.64728	0.905152	2	2	0.905152
V$AP3_Q6	-2.83	-1.91	-1.23	-0.707		DC3	1	0.645451	0.152465	0.428587		-0.987638	-0.905091	2	1.15389	-0.998097
V$E2F1_02	-3.7	-3.37	-1.48	-1.45		DC3	1	0.645451	0.152465	0.428587		-0.873196	-0.904855	2	1.43693	-0.952124
V$CREB_Q2_01	-1.6	-1.35	2.4	1.41		DC3	1	0.645451	0.152465	0.428587		-0.754218	-0.904771	2	1.82088	-0.910543
V$FOXM1_01	-1.59	-1.3	-0.144	0.00676		DC3	1	0.645451	0.152465	0.428587		-0.906546	-0.901791	2	1.31554	-0.967383
V$NKX12_01	0.85	-0.723	-1.14	-0.382		DC3	1	0.645451	0.152465	0.428587		0.630348	0.901787	2	2	0.901787
V$GATA2_03	-2.29	-3.81	-4.54	-3.43		DC3	1	0.645451	0.152465	0.428587		0.563973	0.900984	2	2	0.900984
V$MEIS1BHOXA9_02	-5.29	-4.85	-4.34	-4.91		DC3	1	0.645451	0.152465	0.428587		-0.507324	-0.900397	2	2	-0.900397
V$BRN4_01	3.39	-0.32	-0.52	-0.414		DC3	1	0.645451	0.152465	0.428587		0.820219	0.900282	2	1.94494	0.900858
V$PIT1_01	3.29	-0.42	-0.601	-0.531		DC3	1	0.645451	0.152465	0.428587		0.823174	0.898791	2	1.93242	0.899652
V$PMX2B_01	2.13	-0.678	-0.855	-0.558		DC3	1	0.645451	0.152465	0.428587		0.78225	0.898692	2	2	0.898692
V$ATF3_Q6	0.846	1.13	3.22	3.22		DC3	1	0.645451	0.152465	0.428587		-0.862047	-0.898312	2	1.44328	-0.94433
V$TST1_02	3.24	-0.306	-0.469	-0.451		DC3	1	0.645451	0.152465	0.428587		0.828922	0.898151	2	1.91212	0.899592
V$MTF1_02	-2.07	-2.04	-1.42	-1.55		DC3	1	0.645451	0.152465	0.428587		-0.771985	-0.896803	2	1.73336	-0.908952
V$CKROX_Q2	11.1	2.16	-1.5	4.57		DC3	1	0.645451	0.152465	0.428587		0.564424	0.893682	2	2	0.893682
V$POU2F3_01	-0.393	-0.714	-1.51	-0.816		DC3	1	0.645451	0.152465	0.428587		0.504991	0.893482	2	2	0.893482
V$POU6F1_03	-0.121	-1.2	-1.3	-1.05		DC3	1	0.645451	0.152465	0.428587		0.717448	0.892915	2	2	0.892915
V$RAX_01	0.232	-1.05	-1.47	-0.71		DC3	1	0.645451	0.152465	0.428587		0.583344	0.891705	2	2	0.891705
V$HB9_01	-0.597	-1.45	-1.66	-1.24		DC3	1	0.645451	0.152465	0.428587		0.612937	0.891216	2	2	0.891216
V$HOXB3_01	0.585	-0.136	-1.09	-0.0423		DC3	1	0.645451	0.152465	0.428587		0.486437	0.890599	2	2	0.890599
V$DMRT7_01	0.909	-1.35	-2.24	-0.722		DC3	1	0.645451	0.152465	0.428587		0.561495	0.890454	2	2	0.890454
V$ETS2_B	2.58	-1.35	-2.39	-0.348		DC3	1	0.645451	0.152465	0.428587		0.602971	0.890282	2	2	0.890282
V$ETS_Q6	8.94	1.77	1.02	2.96		DC3	1	0.645451	0.152465	0.428587		0.697007	0.890179	2	2	0.890179
V$SRY_01	1	0.523	-2.17	-0.361		DC3	1	0.645451	0.152465	0.428587		0.549965	0.890073	2	2	0.890073
V$ATF4_Q2	-1.25	-0.513	2.64	0.318		DC3	1	0.645451	0.152465	0.428587		-0.528685	-0.889558	2	2	-0.889558
V$HIC1_02	-1.31	-2.56	-2.87	-2.24		DC3	1	0.645451	0.152465	0.428587		0.605409	0.888355	2	2	0.888355
V$TEF_01	-3.4	-2.57	-0.515	-2.34		DC3	1	0.645451	0.152465	0.428587		-0.493969	-0.888236	2	2	-0.888236
V$DBX1_01	3.72	0.452	0.401	0.3		DC3	1	0.645451	0.152465	0.428587		0.835048	0.88777	2	1.86955	0.890844
V$CREB_Q2	-1.92	-1.35	0.401	-1.05		DC3	1	0.645451	0.152465	0.428587		-0.502692	-0.887267	2	2	-0.887267
V$FOXO3A_Q1	9.15	6.59	2.56	6.77		DC3	1	0.645451	0.152465	0.428587		0.478629	0.886558	2	2	0.886558
V$GBX1_01	-0.115	-1.2	-1.42	-0.934		DC3	1	0.645451	0.152465	0.428587		0.621986	0.886478	2	2	0.886478
V$GATA4_Q3	9.33	-1.8	-2.47	-0.361		DC3	1	0.645451	0.152465	0.428587		0.729216	0.886452	2	2	0.886452
V$STAT6_02	7.45	2.23	2.04	2.72		DC3	1	0.645451	0.152465	0.428587		0.755501	0.885038	2	2	0.885038
V$HOXA10_01	2.57	-0.452	-0.678	0.0238		DC3	1	0.645451	0.152465	0.428587		0.707916	0.884977	2	2	0.884977
V$LHX8_01	-1.12	-1.51	-1.63	-1.4		DC3	1	0.645451	0.152465	0.428587		0.57497	0.88488	2	2	0.88488
V$DR1_Q3	0.871	-1.18	-2.9	-0.629		DC3	1	0.645451	0.152465	0.428587		0.488792	0.884312	2	2	0.884312
V$EVX2_01	-1.02	-1.69	-1.85	-1.51		DC3	1	0.645451	0.152465	0.428587		0.597801	0.883372	2	2	0.883372
V$ARX_01	1.6	-0.71	-0.87	-0.342		DC3	1	0.645451	0.152465	0.428587		0.707526	0.883214	2	2	0.883214
V$PPARG_01	-3.95	-8.48	-8.51	-9.01		DC3	1	0.645451	0.152465	0.428587		0.866579	0.883214	2	1.74346	0.894344
V$FOX_Q2	4.21	4.06	-2.63	-1.72		DC3	1	0.645451	0.152465	0.428587		0.792455	0.882949	2	1.60935	0.907113
V$TITF1_Q3	-3.19	-1.31	-0.757	0.22		DC3	1	0.645451	0.152465	0.428587		-0.986512	-0.882736	2	0.00694678	-0.986512
V$LHX4_01	-0.202	-0.979	-1.18	-0.764		DC3	1	0.645451	0.152465	0.428587		0.588107	0.88272	2	2	0.88272
V$E4F1_Q6	-3.39	-2.42	-2.13	-1.62		DC3	1	0.645451	0.152465	0.428587		-0.987096	-0.882212	2	0.0175706	-0.987097
[truncated: 5,274 more rows]
